# Supplementary material for: PUF3 RNA binding protein of Trypanosoma cruzi regulates mitochondrial morphology and function
Source: Heliyon. 2024 Jun 14;10(12):e32810. doi: 10.1016/j.heliyon.2024.e32810 (PMC11252720; doi:10.1016/j.heliyon.2024.e32810)
Supplement: Multimedia component 1 [file mmc1.xlsx]

## Sheet: Table_S1
Table S1. Sequence of gRNA and primers used in the knockout and overexpression of Trypanosoma cruzi genes.
NAME	SEQUENCE	PURPOSE
gRNA1_TcPuf3	GCTGCAACGCTTCAGTCACG	gRNAs and homology repair templates (HRT) from TcPuf3 used to obtain the knockout parasites
gRNA2_TcPuf3	GCTCTTTGACATGATGCCTC
HRT_TcPuf3_5'UTR_FW_Y	CTTTTCTTAATTTTATTTTAGTTATCTCCGTcccgggtaccgagctctctctt
HRT_TcPuf3_3'UTR_RW_Puromycin	TGTACAGCCACATCCACCGTTGTGGAGCCACtcaggcaccgggcttgcgggt
PCR_TcPuf3_5'UTR_FW (Primer 1_Fig.S2)	GAAATGTCTGTTGCCGATCGA	Primers to confirm the knockout parasites
PCR_TcPuf3_3'UTR_RW (Primer 2_Fig.S2)	CAGTCGGCGGTATCTTGCCATT
Puromycin_FW (Primer 5_Fig.S2)	ATGACCGAGTACAAGCCCAC
Puromycin_RW1 (Primer 6_Fig.S2)	TCAGGCACCGGGCTTGCGGG
Puromycin_RW2 (Primer 7_Fig.S2)	CGATGTCGAGCCCGACGCGC
TcPuf3_FW_HindIII (Primer 3_Fig.S2)	GCCaagcttATGTGGACCGTGCACGAGGAC	Primers to overexpress the TcPuf3 and GFP gene
TcPuf3_R_XhoI-HA (Primer 4_Fig.S2)	GCCctcgagTCAAGCGTAGTCCGGGACGTCGTACGGGTAGCTGGAAAGTTGCTGATGCG
GFP_FW_HindIII	GCCaagcttATGGTGAGCAAGGGCGAGGA
GFP_RW_XhoI-HA	GCCctcgagTTAAGCGTAGTCCGGGACGTCGTACGGGTACTTGTACAGCTCGTCCA
Ribosomal 24S_F	AAGGTGCGTCGACAGTGTGG	Primers to amplify the probes used for Northern Blot
Ribosomal 24S_R	TTTTCAGAATGGCCGAACAGT
qTcPuf3_F	TCATGGAAGCGTACCCACAC
qTcPuf3_R	CGCGGCCATATTCTTTGGTG
