# Supplementary material for: PUF3 RNA binding protein of Trypanosoma cruzi regulates mitochondrial morphology and function
Source: Heliyon. 2024 Jun 14;10(12):e32810. doi: 10.1016/j.heliyon.2024.e32810 (PMC11252720; doi:10.1016/j.heliyon.2024.e32810)
Supplement: Multimedia component 2 [file mmc2.xlsx]

## Sheet: WTvsKO
Table S2. Differentially expressed genes between wild-type vs knockout (WTvsKO) and wild-type vs overexpressor parasites (WTvsOE) and Overlapping genes between ΔTcPuf3 and pTEXTcPuf3 (Overlapping)
ID	Product Description	baseMean	log2FoldChange	lfcSE	stat	pvalue	padj	expression	group
C4B63_43g137	pumilio/PUF RNA binding protein 3	2047.16	-9.68465	0.480007	-20.1761	1.59e-90	2.15e-86	Downregulated	KO
C4B63_236g21	endoribonuclease L-PSP (pb5)	279.567	-4.44877	0.303981	-14.635	1.68e-48	1.13e-44	Downregulated	KO
C4B63_221g13	Centrosomal protein of 162 kDa	64.782	-4.02877	0.500074	-8.05635	7.86e-16	1.06e-12	Downregulated	KO
C4B63_149g9	conserved hypothetical protein	32.7763	-3.89916	0.636566	-6.1253	9.05e-10	3.82e-07	Downregulated	KO
C4B63_190nc3	18S ribosomal RNA,note=SSU	49.3486	-2.5497	0.708509	-3.59868	0.00031983	0.0191985	Downregulated	KO
C4B63_160g16	retrotransposon hot spot protein (RHS)	603.11	-2.36078	0.253745	-9.30373	1.36e-20	6.1e-17	Downregulated	KO
C4B63_16g5	conserved hypothetical protein	76.3306	-2.31057	0.353559	-6.53519	6.35e-11	3.3e-08	Downregulated	KO
C4B63_16g10	conserved hypothetical protein	60.4752	-2.29299	0.333912	-6.86703	6.56e-12	4.43e-09	Downregulated	KO
C4B63_37g416	retrotransposon hot spot (RHS) protein	188.853	-2.19024	0.250512	-8.74306	2.27e-18	6.13e-15	Downregulated	KO
C4B63_3g1063	unspecified product	36.485	-2.13857	0.382235	-5.59491	2.21e-08	6.6e-06	Downregulated	KO
C4B63_314g4	permease-like protein	30.044	-2.08149	0.473451	-4.39642	1.1e-05	0.00136131	Downregulated	KO
C4B63_16g35	pseudogene	190.214	-1.95828	0.25609	-7.64687	2.06e-14	1.99e-11	Downregulated	KO
C4B63_219g48	multidrug resistance protein E	140.225	-1.95165	0.454862	-4.29064	1.78e-05	0.00200275	Downregulated	KO
C4B63_77g33	conserved hypothetical protein	428.66	-1.94629	0.256529	-7.58704	3.27e-14	2.95e-11	Downregulated	KO
C4B63_68g119	glycine dehydrogenase [decarboxylating]	28.647	-1.91943	0.471694	-4.06923	4.72e-05	0.00416388	Downregulated	KO
C4B63_82g98	glycosyl transferase	213.523	-1.88681	0.359336	-5.25084	1.51e-07	3.2e-05	Downregulated	KO
C4B63_314g13	3-oxo-5-alpha-steroid 4-dehydrogenase	27.6631	-1.82791	0.484643	-3.77167	0.00016216	0.0110057	Downregulated	KO
C4B63_82g121	NADP-dependent alcohol hydrogenase	80.3211	-1.73232	0.476291	-3.63711	0.00027572	0.0174136	Downregulated	KO
C4B63_299g13	mucin TcMUCII	126.281	-1.71515	0.36206	-4.7372	2.17e-06	0.0003526	Downregulated	KO
C4B63_82g97	conserved hypothetical protein	404.614	-1.63649	0.338784	-4.8305	1.36e-06	0.00022993	Downregulated	KO
C4B63_68g118	glycine dehydrogenase [decarboxylating](fragment)	181.506	-1.62476	0.238078	-6.8245	8.82e-12	5.18e-09	Downregulated	KO
C4B63_77g60	trans-sialidase, Group III	191.243	-1.57639	0.302533	-5.21064	1.88e-07	3.91e-05	Downregulated	KO
C4B63_46g77	40S ribosomal protein S4	197.556	-1.52202	0.23283	-6.53705	6.27e-11	3.3e-08	Downregulated	KO
C4B63_68g69	conserved hypothetical protein	88.4434	-1.44586	0.381853	-3.78642	0.00015284	0.0104781	Downregulated	KO
C4B63_2g506	conserved hypothetical protein	32.8919	-1.43052	0.38522	-3.7135	0.00020441	0.0133373	Downregulated	KO
C4B63_179nc138	C/D small nucleolar RNA (snoRNA),ncRNA class=snoRNA	162.508	-1.40369	0.393349	-3.56857	0.00035893	0.0209859	Downregulated	KO
C4B63_77g29	(H+)-ATPase G subunit	88.4226	-1.39758	0.339761	-4.11341	3.9e-05	0.00358195	Downregulated	KO
C4B63_77g67	trans-sialidase, Group III	515.211	-1.35294	0.235563	-5.74343	9.28e-09	3.3e-06	Downregulated	KO
C4B63_68g77	Mucin-associated surface protein (MASP)	330.926	-1.32575	0.167339	-7.92251	2.33e-15	2.62e-12	Downregulated	KO
C4B63_21g192	glycine dehydrogenase [decarboxylating](fragment)	71.6149	-1.30633	0.272818	-4.78827	1.68e-06	0.00027874	Downregulated	KO
C4B63_225g30	conserved hypothetical protein	167.28	-1.27463	0.374754	-3.40124	0.00067081	0.0340601	Downregulated	KO
C4B63_183g38	pseudogene	95.1223	-1.23834	0.330688	-3.74475	0.00018057	0.012014	Downregulated	KO
C4B63_68g120	retrotransposon hot spot (RHS) protein	2886.18	-1.23507	0.153808	-8.02996	9.75e-16	1.2e-12	Downregulated	KO
C4B63_46g82	adenylosuccinate synthetase	384.256	-1.23395	0.170177	-7.25098	4.14e-13	3.49e-10	Downregulated	KO
C4B63_46g58	conserved hypothetical protein	146.913	-1.21553	0.224531	-5.41365	6.18e-08	1.57e-05	Downregulated	KO
C4B63_225g26	multidrug resistance protein E	296.09	-1.21362	0.239448	-5.06839	4.01e-07	7.97e-05	Downregulated	KO
C4B63_46g91	leucyl-tRNA synthetase	5200.27	-1.16444	0.1508	-7.72178	1.15e-14	1.19e-11	Downregulated	KO
C4B63_220g12	peroxidoxin	269.389	-1.15126	0.326378	-3.52739	0.00041968	0.0236174	Downregulated	KO
C4B63_6g286	surface protease GP63	369.415	-1.14053	0.169719	-6.72013	1.82e-11	1.02e-08	Downregulated	KO
C4B63_219g47	multidrug resistance-associated protein(fragment)	173.022	-1.11142	0.309247	-3.59395	0.0003257	0.0194641	Downregulated	KO
C4B63_145g3	NADP-dependent alcohol hydrogenase	961.056	-1.11121	0.185773	-5.98158	2.21e-09	9.04e-07	Downregulated	KO
C4B63_77g53	trans-sialidase, Group III	332.148	-1.1099	0.237304	-4.67711	2.91e-06	0.0004366	Downregulated	KO
C4B63_328g13	Checkpoint protein HUS1	174.22	-1.09693	0.29393	-3.73195	0.00019	0.0125792	Downregulated	KO
C4B63_16g182	Mucin-associated surface protein (MASP)	550.539	-1.09286	0.119677	-9.13181	6.74e-20	2.27e-16	Downregulated	KO
C4B63_46g75	Thiamin pyrophosphokinase 1	204.366	-1.09027	0.219326	-4.97102	6.66e-07	0.00012322	Downregulated	KO
C4B63_160g10	retrotransposon hot spot protein (RHS)	355.404	-1.07447	0.267518	-4.01644	5.91e-05	0.0049565	Downregulated	KO
C4B63_16g172	conserved hypothetical protein	111.273	-1.05543	0.31308	-3.37112	0.00074864	0.0371732	Downregulated	KO
C4B63_46g76	40S ribosomal protein S4	291.962	-1.0498	0.19912	-5.27221	1.35e-07	2.89e-05	Downregulated	KO
C4B63_77g46	NADP-dependent alcohol hydrogenase	192.498	-1.02992	0.266644	-3.86253	0.00011222	0.00842018	Downregulated	KO
C4B63_170g16	Thiamin pyrophosphokinase 1	1704.34	-1.02034	0.118592	-8.60378	7.71e-18	1.49e-14	Downregulated	KO
C4B63_46g87	conserved hypothetical protein	6403.63	-1.00166	0.121784	-8.22493	1.95e-16	2.93e-13	Downregulated	KO
C4B63_6g287	pseudogene	117.535	-0.999729	0.289363	-3.45492	0.00055045	0.0290011	Downregulated	KO
C4B63_87g89	UDP-Gal or UDP-GlcNAc-dependent glycosyltransferase	607.366	-0.979265	0.290864	-3.36675	0.00076059	0.0376285	Downregulated	KO
C4B63_51g210	trans-sialidase, Group V	342.478	-0.978645	0.260963	-3.75014	0.00017674	0.011817	Downregulated	KO
C4B63_16g67	retrotransposon hot spot protein (RHS)	570.524	-0.976232	0.156539	-6.23637	4.48e-10	2.09e-07	Downregulated	KO
C4B63_16g281	Na/H antiporter-like protein	166.875	-0.971955	0.231614	-4.19644	2.71e-05	0.00275348	Downregulated	KO
C4B63_46g85	Abhydrolase domain-containing protein IMO32	891.59	-0.968837	0.11201	-8.64958	5.17e-18	1.16e-14	Downregulated	KO
C4B63_16g134	succinate dehydrogenase iron-sulfur subunit	365.186	-0.962055	0.140358	-6.85427	7.17e-12	4.61e-09	Downregulated	KO
C4B63_170g8	XPA-interacting protein	516.718	-0.96181	0.17736	-5.42293	5.86e-08	1.53e-05	Downregulated	KO
C4B63_145g30	conserved hypothetical protein	377.802	-0.952119	0.213917	-4.45088	8.55e-06	0.00114359	Downregulated	KO
C4B63_16g69	pseudogene	509.274	-0.951915	0.272703	-3.49066	0.00048183	0.0263465	Downregulated	KO
C4B63_46g78	nucleobase transporter	217.371	-0.948524	0.217266	-4.36573	1.27e-05	0.00151432	Downregulated	KO
C4B63_68g116	protein kinase	197.789	-0.948168	0.216409	-4.38137	1.18e-05	0.00142217	Downregulated	KO
C4B63_68g65	conserved hypothetical protein	149.934	-0.935232	0.246479	-3.79437	0.00014802	0.0102519	Downregulated	KO
C4B63_225g32	tryptophanyl-tRNA synthetase	136.331	-0.923612	0.256276	-3.60398	0.00031338	0.0191424	Downregulated	KO
C4B63_145g17	conserved hypothetical protein	327.568	-0.923017	0.180149	-5.12362	3e-07	6.04e-05	Downregulated	KO
C4B63_170g15	aminopeptidase	1731.74	-0.922158	0.171882	-5.36506	8.09e-08	1.85e-05	Downregulated	KO
C4B63_110g42	conserved hypothetical protein	377.689	-0.921035	0.227109	-4.05548	5e-05	0.00433158	Downregulated	KO
C4B63_82g114	pseudogene	309.107	-0.914669	0.254764	-3.59026	0.00033034	0.0196548	Downregulated	KO
C4B63_221g9	pseudogene	785.322	-0.907286	0.186328	-4.86929	1.12e-06	0.00019681	Downregulated	KO
C4B63_82g113	pseudogene	263.613	-0.90391	0.273419	-3.30595	0.00094654	0.0442351	Downregulated	KO
C4B63_170g28	adenylosuccinate synthetase	527.356	-0.90374	0.204393	-4.42159	9.8e-06	0.00123672	Downregulated	KO
C4B63_236g8	NAD(P)-dependent oxidoreductase	113.814	-0.895136	0.235317	-3.80396	0.0001424	0.0100169	Downregulated	KO
C4B63_16g79	ammonium transporter	1337.05	-0.891318	0.160932	-5.53848	3.05e-08	8.59e-06	Downregulated	KO
C4B63_46g86	Sporulation protein RMD1	1255.65	-0.888741	0.211569	-4.20071	2.66e-05	0.00272248	Downregulated	KO
C4B63_149g63	conserved hypothetical protein	3320.74	-0.883813	0.127705	-6.92074	4.49e-12	3.19e-09	Downregulated	KO
C4B63_82g96	(H+)-ATPase G subunit	3680.58	-0.883326	0.176702	-4.99894	5.76e-07	0.00011122	Downregulated	KO
C4B63_46g84	calmodulin	196.922	-0.880665	0.247129	-3.56359	0.00036582	0.0212048	Downregulated	KO
C4B63_77g31	conserved hypothetical protein	1681.18	-0.87297	0.158898	-5.49389	3.93e-08	1.08e-05	Downregulated	KO
C4B63_46g74	aminopeptidase	1921.53	-0.872526	0.162292	-5.37626	7.6e-08	1.77e-05	Downregulated	KO
C4B63_259g14	palmitoyl acyltransferase 12	159.712	-0.871556	0.234587	-3.71528	0.00020298	0.013308	Downregulated	KO
C4B63_221g8	pseudogene	142.747	-0.868535	0.264644	-3.2819	0.00103111	0.0472073	Downregulated	KO
C4B63_16g205	retrotransposon hot spot (RHS) protein	443.768	-0.865782	0.185633	-4.66394	3.1e-06	0.00046041	Downregulated	KO
C4B63_82g93	conserved hypothetical protein	705.218	-0.86071	0.201627	-4.26882	1.97e-05	0.00214034	Downregulated	KO
C4B63_160g30	conserved hypothetical protein	302.897	-0.857149	0.184235	-4.65248	3.28e-06	0.00048147	Downregulated	KO
C4B63_259g22	Ring finger domain containing protein	1756.53	-0.846384	0.132826	-6.37213	1.86e-10	9.32e-08	Downregulated	KO
C4B63_221g11	conserved hypothetical protein	527.074	-0.845325	0.203359	-4.15681	3.23e-05	0.00320427	Downregulated	KO
C4B63_46g90	Ring finger domain containing protein	1259.3	-0.842684	0.245209	-3.4366	0.00058906	0.0307177	Downregulated	KO
C4B63_129g6	retrotransposon hot spot (RHS) protein	397.467	-0.839594	0.182808	-4.59275	4.37e-06	0.00062189	Downregulated	KO
C4B63_160g33	ubiquitin-activating enzyme E1	700.539	-0.832038	0.154274	-5.39324	6.92e-08	1.67e-05	Downregulated	KO
C4B63_170g7	pseudogene	375.539	-0.821153	0.153973	-5.33311	9.65e-08	2.14e-05	Downregulated	KO
C4B63_221g22	Na/H antiporter-like protein	2802.99	-0.81719	0.0973217	-8.39679	4.59e-17	7.75e-14	Downregulated	KO
C4B63_236g30	NAD(P)-dependent oxidoreductase	196.341	-0.811516	0.22013	-3.68653	0.00022733	0.0146907	Downregulated	KO
C4B63_16g329	conserved hypothetical protein	2022.99	-0.799547	0.1482	-5.39505	6.85e-08	1.67e-05	Downregulated	KO
C4B63_259g10	succinate dehydrogenase iron-sulfur subunit	1783.65	-0.792635	0.146486	-5.41098	6.27e-08	1.57e-05	Downregulated	KO
C4B63_237g5	tryptophanyl-tRNA synthetase	710.393	-0.789657	0.207322	-3.80884	0.00013962	0.00987282	Downregulated	KO
C4B63_221g28	Histone-lysine N-methyltransferase SMYD3	279.896	-0.781078	0.191694	-4.0746	4.61e-05	0.00409562	Downregulated	KO
C4B63_221g14	cysteine proteinase	215.203	-0.780401	0.204324	-3.81944	0.00013376	0.00950803	Downregulated	KO
C4B63_110g41	L1Tc protein Reverse transcriptase/Endonuclase/Rnase H domains	182.336	-0.77347	0.200941	-3.84924	0.00011849	0.00879278	Downregulated	KO
C4B63_16g13	3-oxo-5-alpha-steroid 4-dehydrogenase	289.305	-0.768628	0.23442	-3.27885	0.00104231	0.0475588	Downregulated	KO
C4B63_82g99	conserved hypothetical protein	282.506	-0.766031	0.211727	-3.61802	0.00029687	0.0185393	Downregulated	KO
C4B63_259g18	trans-sialidase, Group II	293.979	-0.750556	0.192772	-3.8935	9.88e-05	0.00769009	Downregulated	KO
C4B63_149g35	multidrug resistance protein E	208.348	-0.74589	0.196153	-3.80259	0.00014319	0.0100206	Downregulated	KO
C4B63_314g10	5'-AMP-activated protein kinase subunit beta	544.967	-0.742205	0.170549	-4.35186	1.35e-05	0.00158537	Downregulated	KO
C4B63_160g5	Protein X92	218.377	-0.742105	0.167233	-4.43755	9.1e-06	0.00117925	Downregulated	KO
C4B63_46g92	conserved hypothetical protein	438.606	-0.737106	0.163406	-4.51088	6.46e-06	0.00088975	Downregulated	KO
C4B63_16g324	WD domain, G-beta repeat/BING4CT (NUC141) domain containing protein	2874.71	-0.737035	0.104761	-7.03538	1.99e-12	1.49e-09	Downregulated	KO
C4B63_16g286	Histone-lysine N-methyltransferase SMYD3	351.049	-0.73423	0.189154	-3.88165	0.00010375	0.00791661	Downregulated	KO
C4B63_16g46c	conserved hypothetical protein	1335.05	-0.733097	0.172841	-4.24145	2.22e-05	0.00238047	Downregulated	KO
C4B63_16g116	exonuclease	694.228	-0.730128	0.127844	-5.71109	1.12e-08	3.7e-06	Downregulated	KO
C4B63_16g117	exonuclease	1343.86	-0.72455	0.126809	-5.71373	1.11e-08	3.7e-06	Downregulated	KO
C4B63_34g377	Mitogen-activated kinase kinase kinase	214.174	-0.713744	0.213033	-3.35039	0.00080697	0.0393461	Downregulated	KO
C4B63_149g62	NAD(P)-dependent oxidoreductase	301.809	-0.713556	0.214231	-3.33077	0.00086606	0.0419246	Downregulated	KO
C4B63_211g28	conserved hypothetical protein	584.232	-0.704944	0.214208	-3.29094	0.00099853	0.0458715	Downregulated	KO
C4B63_16g121	dynein heavy chain	11284.4	-0.704402	0.19359	-3.63863	0.00027409	0.0174136	Downregulated	KO
C4B63_16g1800c	conserved hypothetical protein	2176.77	-0.703421	0.125496	-5.60512	2.08e-08	6.39e-06	Downregulated	KO
C4B63_46g189	retrotransposon hot spot (RHS) protein	1712.87	-0.696445	0.179099	-3.88861	0.00010082	0.0077727	Downregulated	KO
C4B63_314g8	conserved hypothetical protein	1372.33	-0.694914	0.202449	-3.43253	0.00059797	0.0310623	Downregulated	KO
C4B63_16g30	poly(A)-specific ribonuclease PARN	221.879	-0.681615	0.191069	-3.56738	0.00036057	0.0209908	Downregulated	KO
C4B63_220g13	cyclophilin	908.684	-0.67854	0.163581	-4.14803	3.35e-05	0.00323516	Downregulated	KO
C4B63_46g417c	DNA-directed RNA polymerase I subunit	253.071	-0.67543	0.203671	-3.31629	0.00091222	0.0431848	Downregulated	KO
C4B63_68g73	conserved hypothetical protein	351.188	-0.674254	0.197596	-3.41228	0.00064421	0.0330824	Downregulated	KO
C4B63_16g264	conserved hypothetical protein	1263.86	-0.672913	0.14741	-4.56492	5e-06	0.00069574	Downregulated	KO
C4B63_46g73	DNA/RNA non-specific endonuclease protein-like	364.186	-0.672345	0.177805	-3.78135	0.00015598	0.0106395	Downregulated	KO
C4B63_16g131	conserved hypothetical protein	11396.2	-0.66707	0.158264	-4.21492	2.5e-05	0.0026161	Downregulated	KO
C4B63_16g122	Beta-lactamase superfamily domain containing protein	602.524	-0.666684	0.149348	-4.46395	8.05e-06	0.00108672	Downregulated	KO
C4B63_16g306	retrotransposon hot spot protein (RHS)	2837.17	-0.665035	0.141405	-4.70305	2.56e-06	0.00039541	Downregulated	KO
C4B63_16g11	5'-AMP-activated protein kinase subunit beta	549.096	-0.663034	0.118615	-5.5898	2.27e-08	6.6e-06	Downregulated	KO
C4B63_145g28	NADP-dependent alcohol hydrogenase	662.985	-0.661558	0.167668	-3.94565	7.96e-05	0.00647507	Downregulated	KO
C4B63_16g166	V-type proton ATPase subunit a	6002.66	-0.661132	0.16062	-4.11614	3.85e-05	0.00356404	Downregulated	KO
C4B63_149g61	multidrug resistance protein E	706.624	-0.655811	0.194465	-3.37239	0.00074518	0.0371382	Downregulated	KO
C4B63_314g11	conserved hypothetical protein	474.568	-0.655028	0.197172	-3.32212	0.00089337	0.0430921	Downregulated	KO
C4B63_16g293	inositol 1,4,5-trisphosphate receptor	5386.52	-0.653969	0.157653	-4.14816	3.35e-05	0.00323516	Downregulated	KO
C4B63_16g110	conserved hypothetical protein	2948.43	-0.648144	0.114135	-5.67872	1.36e-08	4.36e-06	Downregulated	KO
C4B63_16g169	conserved hypothetical protein	2954.34	-0.646146	0.113941	-5.6709	1.42e-08	4.46e-06	Downregulated	KO
C4B63_16g86	mannosyl-oligosaccharide 1,2-alpha-mannosidase IB	714.254	-0.644633	0.145321	-4.43592	9.17e-06	0.00117925	Downregulated	KO
C4B63_16g152	SMC5-SMC6 complex localization factor protein 1	1062.15	-0.640442	0.163351	-3.92064	8.83e-05	0.00709976	Downregulated	KO
C4B63_221g23	SET domain containing protein	1791.7	-0.636739	0.137659	-4.62547	3.74e-06	0.00053701	Downregulated	KO
C4B63_259g24	vesicle transport v-SNARE 11	1462.65	-0.636462	0.179749	-3.54084	0.00039886	0.0226344	Downregulated	KO
C4B63_16g103	conserved hypothetical protein	908.913	-0.628989	0.109611	-5.73836	9.56e-09	3.31e-06	Downregulated	KO
C4B63_16g325	conserved hypothetical protein	1348.4	-0.628713	0.141844	-4.43243	9.32e-06	0.00118723	Downregulated	KO
C4B63_160g2	conserved hypothetical protein	289.19	-0.627302	0.180226	-3.48064	0.00050022	0.0270237	Downregulated	KO
C4B63_16g163	Pyridoxal phosphate homeostasis protein	2854.19	-0.624912	0.168457	-3.70962	0.00020757	0.0134783	Downregulated	KO
C4B63_160g32	kinesin-C	1530.13	-0.62455	0.152407	-4.09791	4.17e-05	0.00380452	Downregulated	KO
C4B63_82g92	conserved hypothetical protein	395.838	-0.62409	0.179143	-3.48375	0.00049444	0.0268191	Downregulated	KO
C4B63_16g742c	conserved hypothetical protein	2530.4	-0.619157	0.119063	-5.20024	1.99e-07	4.07e-05	Downregulated	KO
C4B63_16g108	chaperonin/T-complex protein 1 gamma subunit	7494.87	-0.61817	0.186443	-3.3156	0.00091447	0.0431848	Downregulated	KO
C4B63_16g113	Protein fantom	2543.83	-0.616329	0.0903107	-6.82453	8.82e-12	5.18e-09	Downregulated	KO
C4B63_16g288	conserved hypothetical protein	638.61	-0.611905	0.170583	-3.58715	0.00033431	0.0198036	Downregulated	KO
C4B63_16g168	protoheme IX farnesyltransferase	2943.46	-0.611514	0.181805	-3.36357	0.00076942	0.0377883	Downregulated	KO
C4B63_236g18	protein kinase A regulatory subunit	1070.8	-0.605471	0.183284	-3.30346	0.00095498	0.0444757	Downregulated	KO
C4B63_16g17	acetyl-CoA synthetase	3149.81	-0.604859	0.128739	-4.69834	2.62e-06	0.00039802	Downregulated	KO
C4B63_16g18	conserved hypothetical protein	2302.58	-0.603147	0.111245	-5.42178	5.9e-08	1.53e-05	Downregulated	KO
C4B63_16g104	conserved hypothetical protein	2555.46	-0.601853	0.127815	-4.7088	2.49e-06	0.00039133	Downregulated	KO
C4B63_16g319	conserved hypothetical protein	4866.32	-0.60017	0.157962	-3.79945	0.00014502	0.0100958	Downregulated	KO
C4B63_16g274	conserved hypothetical protein	722.716	-0.59946	0.155408	-3.85734	0.00011463	0.00855351	Downregulated	KO
C4B63_16g157	conserved hypothetical protein	7743.69	-0.598332	0.142343	-4.20345	2.63e-05	0.00271245	Downregulated	KO
C4B63_16g93	Uncharacterized protein in mobD 3'region	3730.79	-0.597764	0.138618	-4.31231	1.62e-05	0.00184916	Downregulated	KO
C4B63_16g292	Probable GTP-binding protein EngB	1695.93	-0.591578	0.140086	-4.22296	2.41e-05	0.00254411	Downregulated	KO
C4B63_16g115	conserved hypothetical protein	1202.99	-0.591232	0.137876	-4.28814	1.8e-05	0.00200275	Downregulated	KO
C4B63_16g120	lathosterol oxidase	3868.11	-0.590555	0.150944	-3.91241	9.14e-05	0.00721727	Downregulated	KO
C4B63_16g302	3-ketoacyl-CoA thiolase	7593.91	-0.585576	0.145262	-4.03116	5.55e-05	0.00468499	Downregulated	KO
C4B63_16g322	conserved hypothetical protein	1672.18	-0.584421	0.104584	-5.58804	2.3e-08	6.6e-06	Downregulated	KO
C4B63_16g759c	conserved hypothetical protein	743.504	-0.584315	0.137234	-4.2578	2.06e-05	0.00223061	Downregulated	KO
C4B63_145g20	beta galactofuranosyl glycosyltransferase	1009.54	-0.583602	0.142663	-4.09077	4.3e-05	0.00388295	Downregulated	KO
C4B63_16g146	Meckel syndrome type 1 protein	900.368	-0.581953	0.109302	-5.32429	1.01e-07	2.21e-05	Downregulated	KO
C4B63_56g44	conserved hypothetical protein	2171.25	0.600443	0.147646	4.06677	4.77e-05	0.00418067	Upregulated	KO
C4B63_56g93	Splicing factor 3B subunit 3	2866.08	0.602568	0.160589	3.75223	0.00017527	0.0117769	Upregulated	KO
C4B63_22g164	calpain-like cysteine peptidase	2884.27	0.615111	0.152214	4.04109	5.32e-05	0.00454787	Upregulated	KO
C4B63_102g62	conserved hypothetical protein	447.505	0.615767	0.14751	4.17441	2.99e-05	0.00301127	Upregulated	KO
C4B63_56g52	conserved hypothetical protein	2248.4	0.621202	0.124756	4.97932	6.38e-07	0.00011969	Upregulated	KO
C4B63_61g701c	conserved hypothetical protein	1138.54	0.626823	0.155456	4.03217	5.53e-05	0.00468499	Upregulated	KO
C4B63_33g139	conserved hypothetical protein	306.943	0.6308	0.174464	3.61564	0.0002996	0.0185393	Upregulated	KO
C4B63_56g51	RNA-binding protein	543.685	0.63119	0.151816	4.15761	3.22e-05	0.00320427	Upregulated	KO
C4B63_56g67	Sperm-tail PG-rich repeat-containing protein 2	1292.02	0.641381	0.193805	3.30942	0.00093488	0.0439949	Upregulated	KO
C4B63_58g45	conserved hypothetical protein	625.204	0.650722	0.196222	3.31625	0.00091234	0.0431848	Upregulated	KO
C4B63_243g8	conserved hypothetical protein	502.558	0.650979	0.191744	3.39504	0.0006862	0.0347107	Upregulated	KO
C4B63_56g101	conserved hypothetical protein	9288.76	0.657038	0.133239	4.93129	8.17e-07	0.00014909	Upregulated	KO
C4B63_91g82	retrotransposon hot spot protein (RHS)	189.705	0.660028	0.150504	4.38546	1.16e-05	0.00140826	Upregulated	KO
C4B63_33g148	pseudogene	943.195	0.668141	0.145771	4.58348	4.57e-06	0.00064335	Upregulated	KO
C4B63_212g14	PUF nine target 1	4403.48	0.670555	0.191969	3.49304	0.00047755	0.0262188	Upregulated	KO
C4B63_91g41	conserved hypothetical protein	354.723	0.676264	0.176422	3.83322	0.00012648	0.00917791	Upregulated	KO
C4B63_91g39	nuclear receptor binding factor	1266	0.6769	0.152382	4.44212	8.91e-06	0.00116805	Upregulated	KO
C4B63_33g368	Mucin-associated surface protein (MASP)	638.617	0.690027	0.20794	3.3184	0.00090535	0.0431848	Upregulated	KO
C4B63_56g55	kinesin	541.567	0.690784	0.158405	4.36087	1.3e-05	0.00153475	Upregulated	KO
C4B63_56g56	kinesin	2583.48	0.698751	0.12971	5.38703	7.16e-08	1.7e-05	Upregulated	KO
C4B63_91g38	ATP synthase F1, alpha subunit	374.639	0.7142	0.215889	3.30818	0.00093904	0.044037	Upregulated	KO
C4B63_56g64	Present in the outer mitochondrial membrane proteome 37	932.431	0.714694	0.133741	5.34387	9.1e-08	2.05e-05	Upregulated	KO
C4B63_56g38	nuclear receptor binding factor	1018.4	0.719249	0.179696	4.00259	6.27e-05	0.00515964	Upregulated	KO
C4B63_33g10	EEF1A lysine methyltransferase 4	239.135	0.719494	0.21106	3.40896	0.00065211	0.0333614	Upregulated	KO
C4B63_33g37	Mucin-associated surface protein (MASP)	246.042	0.721418	0.211865	3.40508	0.00066144	0.033711	Upregulated	KO
C4B63_1g1308	trans-sialidase	431.301	0.73586	0.220255	3.34095	0.00083492	0.0405628	Upregulated	KO
C4B63_29g66	pseudogene	384.434	0.741672	0.178493	4.15518	3.25e-05	0.00320427	Upregulated	KO
C4B63_112g64	conserved hypothetical protein	1339.53	0.763812	0.19214	3.97529	7.03e-05	0.00575376	Upregulated	KO
C4B63_29g16	Mucin-associated surface protein (MASP)	321.6	0.769649	0.222329	3.46176	0.00053666	0.0285362	Upregulated	KO
C4B63_33g298	pseudogene	187.983	0.774212	0.217589	3.55813	0.0003735	0.0215578	Upregulated	KO
C4B63_29g37	Mucin-associated surface protein (MASP)	495.371	0.792996	0.203987	3.88749	0.00010129	0.0077727	Upregulated	KO
C4B63_29g448	Mucin-associated surface protein (MASP)	322.875	0.805416	0.171292	4.70199	2.58e-06	0.00039541	Upregulated	KO
C4B63_4g240	pseudogene	982.041	0.810498	0.171484	4.72638	2.29e-06	0.00036317	Upregulated	KO
C4B63_33g555c	prefoldin subunit	429.726	0.813387	0.148385	5.48161	4.21e-08	1.14e-05	Upregulated	KO
C4B63_30g140	conserved hypothetical protein	11850.9	0.818127	0.211283	3.87219	0.00010786	0.00818426	Upregulated	KO
C4B63_29g432	Mucin-associated surface protein (MASP)	462.23	0.828806	0.201242	4.11845	3.81e-05	0.00355286	Upregulated	KO
C4B63_33g260	Mucin-associated surface protein (MASP)	234.614	0.831754	0.185243	4.49008	7.12e-06	0.0009713	Upregulated	KO
C4B63_33g379	mucin TcMUCII	931.241	0.837783	0.219218	3.82169	0.00013254	0.00947134	Upregulated	KO
C4B63_29g352	Mucin-associated surface protein (MASP)	418.6	0.849982	0.245423	3.46333	0.00053353	0.0284817	Upregulated	KO
C4B63_27g1020c	RNA-binding protein	857.952	0.858033	0.224116	3.82852	0.00012892	0.00926142	Upregulated	KO
C4B63_56g97	conserved hypothetical protein	1855.3	0.860768	0.224623	3.83206	0.00012707	0.00917791	Upregulated	KO
C4B63_29g280	Mucin-associated surface protein (MASP)	269.663	0.862568	0.198565	4.344	1.4e-05	0.00162897	Upregulated	KO
C4B63_33g146	transporter	339.05	0.863962	0.209208	4.12967	3.63e-05	0.00345526	Upregulated	KO
C4B63_56g142	Mucin-associated surface protein (MASP)	158.632	0.876736	0.180067	4.86893	1.12e-06	0.00019681	Upregulated	KO
C4B63_56g69	CYC2-like cyclin	858.1	0.881552	0.152759	5.77086	7.89e-09	2.88e-06	Upregulated	KO
C4B63_61g24	FG-GAP repeat protein	602.627	0.885218	0.142223	6.22413	4.84e-10	2.11e-07	Upregulated	KO
C4B63_125g58	trans-sialidase, Group V	278.563	0.886334	0.25921	3.41937	0.00062766	0.0323556	Upregulated	KO
C4B63_1g985	mucin TcMUCII	202.741	0.893849	0.201215	4.44225	8.9e-06	0.00116805	Upregulated	KO
C4B63_33g293	trans-sialidase, Group V	632.364	0.895979	0.208988	4.28724	1.81e-05	0.00200275	Upregulated	KO
C4B63_29g179	V-type proton ATPase subunit D	291.224	0.898366	0.219915	4.08507	4.41e-05	0.00394128	Upregulated	KO
C4B63_33g141	V-type proton ATPase subunit D	437.808	0.906648	0.223773	4.05165	5.09e-05	0.00437511	Upregulated	KO
C4B63_33g59	mucin TcMUCII	278.164	0.922183	0.256036	3.60176	0.00031606	0.0191424	Upregulated	KO
C4B63_33g41	trans-sialidase, Group V	82.5635	0.925733	0.2638	3.50922	0.00044942	0.0249787	Upregulated	KO
C4B63_61g121	conserved hypothetical protein	95.3194	0.940146	0.268703	3.49883	0.0004673	0.0257604	Upregulated	KO
C4B63_17g257	chromosomal passenger protein	6031.15	0.940796	0.239887	3.92183	8.79e-05	0.00709976	Upregulated	KO
C4B63_29g184	transporter	2679.74	0.944562	0.241065	3.91829	8.92e-05	0.00712698	Upregulated	KO
C4B63_29g54	pseudogene	152.764	0.972168	0.23406	4.15351	3.27e-05	0.00320443	Upregulated	KO
C4B63_29g72	conserved hypothetical protein	74.6511	0.981767	0.279629	3.51096	0.00044649	0.0249186	Upregulated	KO
C4B63_91g42	protein kinase	210.33	0.991651	0.196205	5.05416	4.32e-07	8.46e-05	Upregulated	KO
C4B63_38g67	adenylate kinase	2262.25	0.997819	0.160211	6.22815	4.72e-10	2.11e-07	Upregulated	KO
C4B63_33g274	trans-sialidase, Group VI	265.595	1.00955	0.271407	3.71968	0.00019948	0.0131422	Upregulated	KO
C4B63_56g86	methylthioadenosine phosphorylase	5820.59	1.02778	0.221283	4.64465	3.41e-06	0.00049471	Upregulated	KO
C4B63_91g75	Mucin-associated surface protein (MASP)	255.016	1.05791	0.217992	4.85296	1.22e-06	0.00021061	Upregulated	KO
C4B63_168g32	conserved hypothetical protein	517.31	1.06854	0.221187	4.83094	1.36e-06	0.00022993	Upregulated	KO
C4B63_96g40	Mucin-associated surface protein (MASP)	95.6913	1.10851	0.263727	4.20327	2.63e-05	0.00271245	Upregulated	KO
C4B63_95g6	trans-sialidase, Group V	1259.8	1.11075	0.188439	5.89447	3.76e-09	1.45e-06	Upregulated	KO
C4B63_29g62	mucin TcMUCII	59.0573	1.17191	0.299793	3.90908	9.26e-05	0.00727513	Upregulated	KO
C4B63_91g74	mucin TcMUCII	409.959	1.19032	0.206185	5.77305	7.78e-09	2.88e-06	Upregulated	KO
C4B63_102g79	conserved hypothetical protein	1176.96	1.21126	0.205358	5.89827	3.67e-09	1.45e-06	Upregulated	KO
C4B63_33g4	ATPase	642.926	1.21716	0.17285	7.0417	1.9e-12	1.49e-09	Upregulated	KO
C4B63_33g373	pseudogene	227.083	1.23064	0.32062	3.83832	0.00012388	0.00905276	Upregulated	KO
C4B63_65g4	pseudogene	152.058	1.29129	0.321634	4.01477	5.95e-05	0.00496092	Upregulated	KO

## Sheet: WTvsOE
Table S2. Differentially expressed genes between wild-type vs knockout (WTvsKO) and wild-type vs overexpressor parasites (WTvsOE) and Overlapping genes between ΔTcPuf3 and pTEXTcPuf3 (Overlapping)
ID	Product Description	baseMean	log2FoldChange	lfcSE	stat	pvalue	padj	expression	group
C4B63_26g257	tryparedoxin peroxidase	6321.85	-1.30237	0.219224	-5.94083	2.84e-09	3e-06	Downregulated	OE
C4B63_13g352	cytosolic nonspecific dipeptidase	19925	-0.928128	0.140243	-6.61799	3.64e-11	1.54e-07	Downregulated	OE
C4B63_21g56	nucleoside phosphorylase	12272.8	-0.856455	0.191034	-4.48327	7.35e-06	0.00143489	Downregulated	OE
C4B63_26g253	tryparedoxin peroxidase	3712.1	-0.807377	0.182135	-4.43285	9.3e-06	0.00168557	Downregulated	OE
C4B63_21g280	ribonuclease mar1	2933.11	-0.80148	0.210503	-3.80745	0.00014041	0.0132945	Downregulated	OE
C4B63_52g312c	calpain-like cysteine peptidase	7608.86	-0.781896	0.15081	-5.18465	2.16e-07	0.0001017	Downregulated	OE
C4B63_20g10	D-isomer specific 2-hydroxyacid dehydrogenase-protein	1976.32	-0.754467	0.211824	-3.56175	0.00036839	0.0274945	Downregulated	OE
C4B63_144g29	conserved hypothetical protein	152.784	-0.737937	0.217469	-3.39329	0.00069059	0.0442175	Downregulated	OE
C4B63_13g117	conserved hypothetical protein	28032.5	-0.732761	0.126224	-5.80526	6.43e-09	5.82e-06	Downregulated	OE
C4B63_48g693c	conserved hypothetical protein	18143.9	-0.72083	0.173606	-4.15212	3.29e-05	0.00423548	Downregulated	OE
C4B63_204g146c	succinate dehydrogenase cytochrome B subunit	558.146	-0.695681	0.158573	-4.38713	1.15e-05	0.00199629	Downregulated	OE
C4B63_13g310	NAD(P)-dependent oxidoreductase	2943.45	-0.68987	0.143418	-4.81019	1.51e-06	0.00045551	Downregulated	OE
C4B63_82g93	conserved hypothetical protein	705.218	-0.689565	0.20106	-3.42965	0.00060435	0.0397306	Downregulated	OE
C4B63_21g239c	Archaic translocase of outer membrane 12 kDa subunit	2904.9	-0.681162	0.163783	-4.15894	3.2e-05	0.00422567	Downregulated	OE
C4B63_16g46c	conserved hypothetical protein	1335.05	-0.665333	0.172643	-3.8538	0.0001163	0.0117109	Downregulated	OE
C4B63_236g23	conserved hypothetical protein	158.717	-0.642853	0.179573	-3.57991	0.00034371	0.0259586	Downregulated	OE
C4B63_8g560	Adenine phosphoribosyltransferase	4998.96	-0.640062	0.182691	-3.50352	0.00045915	0.0320373	Downregulated	OE
C4B63_19g43	1,2-Dihydroxy-3-keto-5-methylthiopentene dioxygenase	27456.2	-0.627852	0.133531	-4.70193	2.58e-06	0.00071085	Downregulated	OE
C4B63_147g68	nitrilase	1896.54	-0.605248	0.163443	-3.70312	0.00021297	0.0180141	Downregulated	OE
C4B63_10g278	conserved hypothetical protein	271.129	-0.604169	0.158277	-3.81717	0.00013499	0.0130391	Upregulated	OE
C4B63_24g215	methyltransferase domain containing protein	6314.97	-0.603659	0.157186	-3.84041	0.00012283	0.0121755	Upregulated	OE
C4B63_60g146	conserved hypothetical protein	3602.59	0.581087	0.165869	3.50329	0.00045955	0.0320373	Upregulated	OE
C4B63_31g214	conserved hypothetical protein	389.081	0.593053	0.170781	3.4726	0.00051544	0.0349726	Upregulated	OE
C4B63_31g170	chaperone protein DNAj	3070.72	0.594537	0.103839	5.72557	1.03e-08	7.27e-06	Upregulated	OE
C4B63_60g130	Uncharacterized protein YfhR	4134.06	0.594965	0.114995	5.17383	2.29e-07	0.00010393	Upregulated	OE
C4B63_31g100	conserved hypothetical protein	6219.58	0.597535	0.133109	4.48907	7.15e-06	0.00143489	Upregulated	OE
C4B63_63g77	mucin TcMUCI	490.794	0.59797	0.1383	4.32371	1.53e-05	0.00237743	Upregulated	OE
C4B63_60g175	conserved hypothetical protein	1631.53	0.598314	0.157718	3.79356	0.0001485	0.0139569	Upregulated	OE
C4B63_60g165	Kelch domain-containing protein 4	892.362	0.599393	0.179162	3.34554	0.00082123	0.0496178	Upregulated	OE
C4B63_31g111	protein kinase	2972.96	0.601466	0.139091	4.32426	1.53e-05	0.00237743	Upregulated	OE
C4B63_31g112	protein kinase	3431.69	0.602618	0.164102	3.67222	0.00024045	0.0196832	Upregulated	OE
C4B63_31g49	SIVA1	738.898	0.6039	0.141235	4.27586	1.9e-05	0.00274526	Upregulated	OE
C4B63_31g172	Transmembrane protein 65	3042.44	0.60988	0.11911	5.1203	3.05e-07	0.00013	Upregulated	OE
C4B63_60g182	retrotransposon hot spot (RHS) protein	476.045	0.61691	0.165184	3.73469	0.00018795	0.0163335	Upregulated	OE
C4B63_31g74	Inositol phosphosphingolipids phospholipase C	4646.13	0.618148	0.139114	4.44348	8.85e-06	0.00163169	Upregulated	OE
C4B63_31g98	Autophagy protein Apg6	2252.7	0.620793	0.0952729	6.51594	7.22e-11	2.29e-07	Upregulated	OE
C4B63_31g253	pseudogene	328.274	0.621482	0.154757	4.01585	5.92e-05	0.00665078	Upregulated	OE
C4B63_31g177	ribonuclease Z	1008.64	0.622441	0.150019	4.14908	3.34e-05	0.00423548	Upregulated	OE
C4B63_31g213	conserved hypothetical protein	1839.11	0.623092	0.146326	4.25826	2.06e-05	0.00284136	Upregulated	OE
C4B63_33g260	Mucin-associated surface protein (MASP)	234.614	0.62316	0.185747	3.35489	0.00079397	0.0486662	Upregulated	OE
C4B63_31g221	RING-box protein 1A	1573.66	0.624162	0.17367	3.59395	0.0003257	0.0248946	Upregulated	OE
C4B63_31g91	protein kinase	1317.6	0.624773	0.140269	4.4541	8.42e-06	0.00159536	Upregulated	OE
C4B63_31g54	vesicle-associated membrane protein	6809.42	0.628131	0.167193	3.75693	0.00017201	0.015589	Upregulated	OE
C4B63_31g60	delta-adaptin	3693.62	0.632914	0.101636	6.22725	4.75e-10	6.69e-07	Upregulated	OE
C4B63_31g77	Probable serine/threonine-protein kinase abkD	1771.53	0.634405	0.180141	3.52172	0.00042875	0.0307344	Upregulated	OE
C4B63_31g80	Calcium ATPase SERCA-like	5407.58	0.641405	0.187182	3.42663	0.00061112	0.0399682	Upregulated	OE
C4B63_31g273	XRN 5'-3' exonuclease N-terminus	430.133	0.643586	0.158893	4.05043	5.11e-05	0.00584378	Upregulated	OE
C4B63_31g222	RNA-binding protein	1884.79	0.644164	0.149087	4.32072	1.56e-05	0.00237743	Upregulated	OE
C4B63_31g101	conserved hypothetical protein	3250.07	0.645612	0.144807	4.45843	8.26e-06	0.00158721	Upregulated	OE
C4B63_31g106	conserved hypothetical protein	8046.75	0.645696	0.162445	3.97485	7.04e-05	0.00763705	Upregulated	OE
C4B63_60g149	Acyl-CoA dehydrogenase family member 10	2809.63	0.652134	0.111557	5.84575	5.04e-09	4.92e-06	Upregulated	OE
C4B63_31g56	phosphoglycerate mutase protein	2802.23	0.662144	0.167794	3.94616	7.94e-05	0.00853896	Upregulated	OE
C4B63_31g70	PIGH	967.822	0.662993	0.175948	3.76813	0.00016447	0.0151221	Upregulated	OE
C4B63_31g67	conserved hypothetical protein	815.091	0.66313	0.180084	3.68233	0.00023111	0.0191655	Upregulated	OE
C4B63_31g53	conserved hypothetical protein	1599.1	0.668011	0.175103	3.81496	0.0001362	0.0130391	Upregulated	OE
C4B63_31g55	conserved hypothetical protein	2012.07	0.677665	0.153803	4.40604	1.05e-05	0.00185519	Upregulated	OE
C4B63_59g119	suppressive immunomodulating factor	2345.08	0.680082	0.125535	5.41747	6.04e-08	3.07e-05	Upregulated	OE
C4B63_31g113	conserved hypothetical protein	1919.13	0.680809	0.18051	3.77158	0.00016222	0.0150234	Upregulated	OE
C4B63_31g174	protein kinase	2832.18	0.682975	0.12082	5.65281	1.58e-08	9.28e-06	Upregulated	OE
C4B63_59g124	MRB1 complex subunit MRB3010	1018.08	0.685923	0.193238	3.54963	0.00038577	0.0282931	Upregulated	OE
C4B63_31g46	structural maintenance of chromosome 3 protein	9480.74	0.688431	0.121085	5.68551	1.3e-08	8.27e-06	Upregulated	OE
C4B63_31g179	mitochondrial DNA polymerase beta-PAK	1721.78	0.690256	0.12218	5.64951	1.61e-08	9.28e-06	Upregulated	OE
C4B63_31g76	ubiquitin-activating enzyme	2252.39	0.691488	0.161363	4.28528	1.83e-05	0.0026617	Upregulated	OE
C4B63_31g81	ADG2	1981.91	0.691952	0.159238	4.34539	1.39e-05	0.00232101	Upregulated	OE
C4B63_60g168	peroxisome assembly protein	976.104	0.696023	0.169363	4.10964	3.96e-05	0.00492927	Upregulated	OE
C4B63_33g368	Mucin-associated surface protein (MASP)	638.617	0.704216	0.207797	3.38896	0.00070158	0.0442868	Upregulated	OE
C4B63_31g115	eukaryotic translation initiation factor 2 beta subunit	5287.07	0.70451	0.150104	4.69349	2.69e-06	0.00071415	Upregulated	OE
C4B63_31g48	queuine tRNA-ribosyltransferase	2799.38	0.709077	0.14431	4.91358	8.94e-07	0.00029094	Upregulated	OE
C4B63_102g40	conserved hypothetical protein	319.651	0.7112	0.204947	3.47017	0.00052013	0.0351031	Upregulated	OE
C4B63_31g447c	ADG1-like protein	522.42	0.712976	0.165382	4.31109	1.62e-05	0.00245385	Upregulated	OE
C4B63_59g122	Thiopurine S-methyltransferase	308.319	0.722761	0.15168	4.76503	1.89e-06	0.00055715	Upregulated	OE
C4B63_29g66	pseudogene	384.434	0.726144	0.178289	4.07283	4.64e-05	0.00550168	Upregulated	OE
C4B63_59g127	intraflagellar transport protein 122B	1743.47	0.726652	0.210012	3.46005	0.00054008	0.035877	Upregulated	OE
C4B63_33g146	transporter	339.05	0.728519	0.209336	3.48015	0.00050114	0.0341851	Upregulated	OE
C4B63_31g256	Mucin-associated surface protein (MASP)	168.579	0.729224	0.167962	4.34161	1.41e-05	0.00233072	Upregulated	OE
C4B63_65g73	pseudogene	148.873	0.733921	0.199457	3.6796	0.0002336	0.0192461	Upregulated	OE
C4B63_31g58	ATP-dependent DEAD/H RNA helicase	4386.44	0.735401	0.172173	4.2713	1.94e-05	0.00277055	Upregulated	OE
C4B63_33g148	pseudogene	943.195	0.738063	0.145539	5.07125	3.95e-07	0.00015607	Upregulated	OE
C4B63_59g118	phosphoribosylpyrophosphate synthetase	3328.66	0.739401	0.120887	6.11647	9.57e-10	1.21e-06	Upregulated	OE
C4B63_31g68	DNA repair protein	2195.19	0.739852	0.210943	3.50736	0.00045257	0.0319241	Upregulated	OE
C4B63_29g37	Mucin-associated surface protein (MASP)	495.371	0.7452	0.203909	3.65458	0.00025761	0.0208185	Upregulated	OE
C4B63_59g112	conserved hypothetical protein	1288	0.757379	0.16078	4.71064	2.47e-06	0.00069625	Upregulated	OE
C4B63_31g105	signal peptidase type I	1873.86	0.758762	0.205894	3.68521	0.00022852	0.0190751	Upregulated	OE
C4B63_31g92	conserved hypothetical protein	2655	0.760494	0.162073	4.69229	2.7e-06	0.00071415	Upregulated	OE
C4B63_31g47	myosin heavy chain MYA2-related	3329.54	0.762197	0.11759	6.4818	9.06e-11	2.3e-07	Upregulated	OE
C4B63_17g171	receptor-type adenylate cyclase	2310.88	0.762837	0.187584	4.06665	4.77e-05	0.00555175	Upregulated	OE
C4B63_31g262	pseudogene	179.678	0.763698	0.187599	4.07091	4.68e-05	0.00550168	Upregulated	OE
C4B63_59g138	conserved hypothetical protein	901.125	0.764107	0.152047	5.02548	5.02e-07	0.00018205	Upregulated	OE
C4B63_60g167	small nuclear RNA-activating protein	871.467	0.764145	0.176367	4.3327	1.47e-05	0.00237743	Upregulated	OE
C4B63_31g69	DNA repair protein	868.638	0.76674	0.17856	4.29402	1.75e-05	0.00258873	Upregulated	OE
C4B63_59g130	conserved hypothetical protein	801.248	0.767618	0.211454	3.63019	0.00028322	0.0226051	Upregulated	OE
C4B63_60g109	Mucin-associated surface protein (MASP)	1033.1	0.767733	0.136621	5.61944	1.92e-08	1.01e-05	Upregulated	OE
C4B63_31g180	mitochondrial DNA polymerase beta-PAK	1144.12	0.770619	0.154019	5.00341	5.63e-07	0.00019315	Upregulated	OE
C4B63_31g75	conserved hypothetical protein	860.433	0.77092	0.165276	4.66444	3.09e-06	0.00078529	Upregulated	OE
C4B63_31g64	conserved hypothetical protein	2068.13	0.780201	0.123449	6.32004	2.62e-10	4.74e-07	Upregulated	OE
C4B63_60g87	Mucin-associated surface protein (MASP)	175.015	0.785102	0.18135	4.3292	1.5e-05	0.00237743	Upregulated	OE
C4B63_31g57	zinc-finger motif, C2HC5-type/ASCH domain containing protein	3875.73	0.79284	0.138353	5.73057	1e-08	7.27e-06	Upregulated	OE
C4B63_31g66	conserved hypothetical protein	1141.09	0.801826	0.114617	6.99572	2.64e-12	1.67e-08	Upregulated	OE
C4B63_60g129	conserved hypothetical protein	376.313	0.803571	0.199479	4.02835	5.62e-05	0.00636318	Upregulated	OE
C4B63_31g216	conserved hypothetical protein	876.994	0.805749	0.159045	5.06616	4.06e-07	0.00015607	Upregulated	OE
C4B63_31g52	Meckelin	443.173	0.811067	0.180605	4.49084	7.09e-06	0.00143489	Upregulated	OE
C4B63_60g134	mitochondrial carrier protein	386.284	0.813243	0.228817	3.55412	0.00037925	0.0279763	Upregulated	OE
C4B63_59g115	stress-inducible protein STI1-like(fragment)	13254.9	0.816224	0.175716	4.64514	3.4e-06	0.0008455	Upregulated	OE
C4B63_11g310	pseudogene	154.092	0.822078	0.239458	3.43308	0.00059676	0.039436	Upregulated	OE
C4B63_60g172	conserved hypothetical protein	348.917	0.823116	0.215809	3.8141	0.00013668	0.0130391	Upregulated	OE
C4B63_31g263	trans-sialidase, Group V	1614.38	0.826346	0.214541	3.8517	0.0001173	0.0117191	Upregulated	OE
C4B63_31g218	conserved hypothetical protein	961.146	0.830726	0.165655	5.0148	5.31e-07	0.00018711	Upregulated	OE
C4B63_31g51	conserved hypothetical protein	716.956	0.846235	0.167664	5.04721	4.48e-07	0.0001673	Upregulated	OE
C4B63_60g89	trans-sialidase, Group V	2880.71	0.846679	0.212907	3.97676	6.99e-05	0.00763705	Upregulated	OE
C4B63_1g195	pseudogene	66.3503	0.848269	0.239857	3.53656	0.00040538	0.0293909	Upregulated	OE
C4B63_31g166	histone deacetylase 4	456.141	0.848922	0.18848	4.50405	6.67e-06	0.00140983	Upregulated	OE
C4B63_41g164	UDP-Gal or UDP-GlcNAc-dependent glycosyltransferase	205.306	0.849245	0.23467	3.61889	0.00029587	0.023173	Upregulated	OE
C4B63_31g224	conserved hypothetical protein	728.446	0.84962	0.148837	5.7084	1.14e-08	7.62e-06	Upregulated	OE
C4B63_60g104	Mucin-associated surface protein (MASP)	182.042	0.851951	0.217204	3.92234	8.77e-05	0.00927194	Upregulated	OE
C4B63_31g255	trans-sialidase, Group V	2754.24	0.865358	0.182335	4.74598	2.08e-06	0.00059836	Upregulated	OE
C4B63_31g182	SET domain and MYND-type zinc finger protein 6	1036.29	0.875659	0.155417	5.63427	1.76e-08	9.7e-06	Upregulated	OE
C4B63_31g220	conserved hypothetical protein	1634.35	0.876094	0.151521	5.782	7.38e-09	5.85e-06	Upregulated	OE
C4B63_31g217	conserved hypothetical protein	789.133	0.877044	0.171336	5.11886	3.07e-07	0.00013	Upregulated	OE
C4B63_29g432	Mucin-associated surface protein (MASP)	462.23	0.87927	0.200967	4.3752	1.21e-05	0.00208017	Upregulated	OE
C4B63_29g65	pseudogene	284.7	0.883436	0.19884	4.44295	8.87e-06	0.00163169	Upregulated	OE
C4B63_31g257	trans-sialidase, Group V	829.947	0.884898	0.218094	4.05741	4.96e-05	0.00572351	Upregulated	OE
C4B63_31g250	trans-sialidase, Group V	1573.71	0.885976	0.207783	4.26395	2.01e-05	0.00280031	Upregulated	OE
C4B63_59g125	Pre-mRNA-splicing factor Slu7	1632.06	0.898952	0.143224	6.27656	3.46e-10	5.49e-07	Upregulated	OE
C4B63_31g65	conserved hypothetical protein	394.115	0.90544	0.256003	3.53683	0.00040496	0.0293909	Upregulated	OE
C4B63_29g352	Mucin-associated surface protein (MASP)	418.6	0.914053	0.245151	3.72853	0.0001926	0.016624	Upregulated	OE
C4B63_59g143	pseudogene	202.549	0.914642	0.199669	4.58078	4.63e-06	0.00104957	Upregulated	OE
C4B63_31g167	conserved hypothetical protein	300.709	0.93752	0.221332	4.23581	2.28e-05	0.00310693	Upregulated	OE
C4B63_59g139	retrotransposon hot spot protein (RHS)	674.442	0.940455	0.212631	4.42294	9.74e-06	0.00173999	Upregulated	OE
C4B63_22g126	surface protease GP63	145.956	0.944515	0.278556	3.39076	0.000697	0.0442175	Upregulated	OE
C4B63_31g238	trans-sialidase, Group V	606.48	0.949755	0.23765	3.99644	6.43e-05	0.00709456	Upregulated	OE
C4B63_16g176	neutral sphingomyelinase activation associated factor-like protein	1267.14	0.951546	0.280581	3.39134	0.00069551	0.0442175	Upregulated	OE
C4B63_60g110	trans-sialidase, Group V	975.861	0.955355	0.212552	4.49469	6.97e-06	0.00143489	Upregulated	OE
C4B63_59g213	Mucin-associated surface protein (MASP)	369.627	0.956459	0.192666	4.96434	6.89e-07	0.00023017	Upregulated	OE
C4B63_31g233	trans-sialidase, Group V	1217.81	0.958969	0.224889	4.26419	2.01e-05	0.00280031	Upregulated	OE
C4B63_341g12	lipase	449.509	0.970832	0.267793	3.6253	0.00028862	0.0228877	Upregulated	OE
C4B63_29g54	pseudogene	152.764	0.971628	0.233623	4.15895	3.2e-05	0.00422567	Upregulated	OE
C4B63_31g61	dual-specificity protein phosphatase	2587.38	0.974476	0.212062	4.59524	4.32e-06	0.00102133	Upregulated	OE
C4B63_11g277	pseudogene	214.517	0.98688	0.27981	3.52697	0.00042035	0.0303035	Upregulated	OE
C4B63_31g260	trans-sialidase, Group V	1182.79	1.00081	0.217849	4.59407	4.35e-06	0.00102133	Upregulated	OE
C4B63_121g78	Mucin-associated surface protein (MASP)	536.854	1.00276	0.269875	3.71565	0.00020268	0.0172591	Upregulated	OE
C4B63_59g120	conserved hypothetical protein	1086.16	1.00279	0.157618	6.36214	1.99e-10	4.21e-07	Upregulated	OE
C4B63_60g108	pseudogene	247.435	1.02296	0.266565	3.83755	0.00012427	0.0122225	Upregulated	OE
C4B63_60g90	trans-sialidase, Group V	626.452	1.02628	0.237412	4.3228	1.54e-05	0.00237743	Upregulated	OE
C4B63_79g2	casein kinase I	220.23	1.02696	0.285514	3.59687	0.00032207	0.0247663	Upregulated	OE
C4B63_60g115	pseudogene	1229.58	1.03503	0.240481	4.30398	1.68e-05	0.00250407	Upregulated	OE
C4B63_41g261	trans-sialidase, Group IV	409.292	1.03891	0.309411	3.35769	0.00078595	0.0484087	Upregulated	OE
C4B63_130g45	retrotransposon hot spot protein (RHS)	186.876	1.03994	0.216105	4.81218	1.49e-06	0.00045551	Upregulated	OE
C4B63_121g86	Mucin-associated surface protein (MASP)	397.331	1.05611	0.15019	7.03184	2.04e-12	1.67e-08	Upregulated	OE
C4B63_31g230	trans-sialidase, Group V	1226.73	1.06652	0.230464	4.6277	3.7e-06	0.0009022	Upregulated	OE
C4B63_121g75	Mucin-associated surface protein (MASP)	153.598	1.10087	0.31599	3.48388	0.00049421	0.0340789	Upregulated	OE
C4B63_59g201	mucin TcMUCII	63.9085	1.11112	0.306942	3.61996	0.00029465	0.023173	Upregulated	OE
C4B63_156g14	Succinate-acetate transporter protein/GPR1/FUN34/yaaH family	72.4135	1.12001	0.319903	3.50108	0.00046338	0.0321273	Upregulated	OE
C4B63_121g77	trans-sialidase, Group V	643.123	1.1271	0.304587	3.70043	0.00021523	0.0180851	Upregulated	OE
C4B63_31g118	conserved hypothetical protein	739.936	1.13392	0.247497	4.58157	4.61e-06	0.00104957	Upregulated	OE
C4B63_121g67	pseudogene	408.632	1.13874	0.249686	4.56069	5.1e-06	0.00113208	Upregulated	OE
C4B63_31g89	protein kinase	2393.45	1.147	0.213895	5.36243	8.21e-08	4.01e-05	Upregulated	OE
C4B63_141g33	trans-sialidase, Group I	65.3318	1.14884	0.314253	3.6558	0.00025639	0.0208185	Upregulated	OE
C4B63_200g29	conserved hypothetical protein	139.059	1.1521	0.297346	3.87463	0.00010679	0.0109269	Upregulated	OE
C4B63_31g223	meiotic recombination protein SPO11	816.5	1.16765	0.240453	4.85603	1.2e-06	0.00037988	Upregulated	OE
C4B63_59g106	Mucin-associated surface protein (MASP)	158.313	1.18007	0.284192	4.15237	3.29e-05	0.00423548	Upregulated	OE
C4B63_59g110	mucin TcMUCII	70.0445	1.18118	0.302657	3.9027	9.51e-05	0.00989314	Upregulated	OE
C4B63_121g88	trans-sialidase, Group V	268.619	1.21209	0.297373	4.07599	4.58e-05	0.00550168	Upregulated	OE
C4B63_320g3	Mucin-associated surface protein (MASP)	179.526	1.21932	0.210648	5.7884	7.11e-09	5.85e-06	Upregulated	OE
C4B63_31g94	conserved hypothetical protein	318.047	1.2341	0.27078	4.55756	5.18e-06	0.00113208	Upregulated	OE
C4B63_31g133	Mucin-associated surface protein (MASP)	125.122	1.24483	0.205729	6.0508	1.44e-09	1.66e-06	Upregulated	OE
C4B63_14g126	trans-sialidase, Group I	114.019	1.36613	0.389524	3.50717	0.0004529	0.0319241	Upregulated	OE
C4B63_88g25	pseudogene	1033.38	1.48261	0.357551	4.14656	3.38e-05	0.00423992	Upregulated	OE
C4B63_88g24	pseudogene	167.87	1.63522	0.45876	3.56444	0.00036464	0.027376	Upregulated	OE
C4B63_71g189	trans-sialidase, Group II	1081.72	1.65309	0.444798	3.7165	0.000202	0.0172591	Upregulated	OE
C4B63_293g6	conserved hypothetical protein	584.514	1.7137	0.512683	3.34261	0.00082995	0.0499073	Upregulated	OE

## Sheet: Overlapping
Table S2. Differentially expressed genes between wild-type vs knockout (WTvsKO) and wild-type vs overexpressor parasites (WTvsOE) and Overlapping genes between ΔTcPuf3 and pTEXTcPuf3 (Overlapping)
ID	Product Description	Log2 FC ΔTcPuf3	Log2 FC pTEXTcPuf3
C4B63_82g93	conserved hypothetical protein	-0.86071	-0.689565
C4B63_16g46c	conserved hypothetical protein	-0.733097	-0.665333
C4B63_33g148	pseudogene	0.668141	0.738063
C4B63_33g368	Mucin-associated surface protein (MASP)	0.690027	0.704216
C4B63_29g66	pseudogene	0.741672	0.726144
C4B63_29g37	Mucin-associated surface protein (MASP)	0.792996	0.7452
C4B63_29g432	Mucin-associated surface protein (MASP)	0.828806	0.87927
C4B63_33g260	Mucin-associated surface protein (MASP)	0.831754	0.62316
C4B63_29g352	Mucin-associated surface protein (MASP)	0.849982	0.914053
C4B63_33g146	transporter	0.863962	0.728519
C4B63_29g54	pseudogene	0.972168	0.971628
