# Supplementary material for: PUF3 RNA binding protein of Trypanosoma cruzi regulates mitochondrial morphology and function
Source: Heliyon. 2024 Jun 14;10(12):e32810. doi: 10.1016/j.heliyon.2024.e32810 (PMC11252720; doi:10.1016/j.heliyon.2024.e32810)
Supplement: Multimedia component 3 [file mmc3.xlsx]

## Sheet: Enrichment Bubble
Table S3. Gene Ontology enrichment analysis in ΔTcPuf3 parasites showing GO terms: biological processes (BP), molecular function (MF), and cellular components (CC)
GO terms	enrichment	pvalue	count	class
thiamine-containing compound biosynthetic process	66.41	0.000225005	2	BP
thiamine-containing compound metabolic process	66.41	0.000225005	2	BP
thiamine diphosphate metabolic process	66.41	0.000225005	2	BP
sodium ion transport	66.41	0.000225005	2	BP
thiamine diphosphate biosynthetic process	66.41	0.000225005	2	BP
heme O biosynthetic process	66.41	0.0150578	1	BP
heme O metabolic process	66.41	0.0150578	1	BP
acetate metabolic process	66.41	0.0150578	1	BP
leucyl-tRNA aminoacylation	66.41	0.0150578	1	BP
acetyl-CoA biosynthetic process from acetate	66.41	0.0150578	1	BP
'de novo' AMP biosynthetic process	44.27	0.000668343	2	BP
water-soluble vitamin metabolic process	33.21	0.00132349	2	BP
vitamin biosynthetic process	33.21	0.00132349	2	BP
water-soluble vitamin biosynthetic process	33.21	0.00132349	2	BP
ammonium transmembrane transport	33.21	0.0298906	1	BP
regulation of DNA repair	33.21	0.0298906	1	BP
regulation of response to DNA damage stimulus	33.21	0.0298906	1	BP
positive regulation of response to DNA damage stimulus	33.21	0.0298906	1	BP
ammonium transport	33.21	0.0298906	1	BP
regulation of cellular response to stress	33.21	0.0298906	1	BP
regulation of DNA metabolic process	33.21	0.0298906	1	BP
regulation of double-strand break repair	33.21	0.0298906	1	BP
positive regulation of DNA repair	33.21	0.0298906	1	BP
positive regulation of double-strand break repair	33.21	0.0298906	1	BP
positive regulation of DNA metabolic process	33.21	0.0298906	1	BP
AMP metabolic process	26.56	0.00218406	2	BP
vitamin metabolic process	26.56	0.00218406	2	BP
AMP biosynthetic process	26.56	0.00218406	2	BP
regulation of response to stress	22.14	0.0445017	1	BP
acetyl-CoA biosynthetic process	22.14	0.0445017	1	BP
Go terms	enrichment	pvalue	count	class
nucleotide-activated protein kinase complex	66.41	0.000225005	2	CC
vacuolar proton-transporting V-type ATPase complex	39.85	3.26313e-05	3	CC
protein kinase complex	33.21	0.00132349	2	CC
vacuolar proton-transporting V-type ATPase, V0 domain	33.21	0.0298906	1	CC
proton-transporting V-type ATPase complex	16.6	9.26259e-06	5	CC
proton-transporting V-type ATPase, V0 domain	15.33	0.000854259	3	CC
vacuole	14.23	0.00107532	3	CC
vacuolar membrane	14.23	0.00107532	3	CC
proton-transporting two-sector ATPase complex, proton-transporting domain	13.28	0.00132943	3	CC
proton-transporting two-sector ATPase complex	11.38	1.17693e-05	6	CC
transferase complex, transferring phosphorus-containing groups	7.81	0.0263967	2	CC
membrane protein complex	4.53	0.00205094	6	CC
Go terms	enrichment	pvalue	count	class
thiamine diphosphokinase activity	66.41	0.000225005	2	MF
adenylosuccinate synthase activity	66.41	0.000225005	2	MF
alcohol binding	66.41	0.000225005	2	MF
thiamine binding	66.41	0.000225005	2	MF
leucine-tRNA ligase activity	66.41	0.0150578	1	MF
purine-nucleoside phosphorylase activity	66.41	0.0150578	1	MF
AMP binding	66.41	0.0150578	1	MF
acetate-CoA ligase activity	66.41	0.0150578	1	MF
S-methyl-5-thioadenosine phosphorylase activity	66.41	0.0150578	1	MF
protoheme IX farnesyltransferase activity	66.41	0.0150578	1	MF
solute:cation antiporter activity	33.21	0.00132349	2	MF
solute:proton antiporter activity	33.21	0.00132349	2	MF
copper chaperone activity	33.21	0.0298906	1	MF
farnesyltranstransferase activity	33.21	0.0298906	1	MF
5'-3' exodeoxyribonuclease activity	33.21	0.0298906	1	MF
ammonium transmembrane transporter activity	33.21	0.0298906	1	MF
exodeoxyribonuclease activity	33.21	0.0298906	1	MF
cellular process	33.21	0.0298906	1	MF
exodeoxyribonuclease activity, producing 5'-phosphomonoesters	33.21	0.0298906	1	MF
metallochaperone activity	33.21	0.0298906	1	MF
diphosphotransferase activity	22.14	0.00324382	2	MF
CoA-ligase activity	22.14	0.0445017	1	MF
aminoacyl-tRNA editing activity	16.6	0.00593663	2	MF
antiporter activity	9.49	0.0181885	2	MF
proton transmembrane transporter activity	7.81	0.000107233	6	MF
ligase activity, forming carbon-sulfur bonds	7.81	0.0263967	2	MF
sulfur compound binding	7.81	0.0263967	2	MF
ATPase-coupled transmembrane transporter activity	7.26	4.5394e-05	7	MF
carboxylic ester hydrolase activity	6.99	0.0325489	2	MF
ligase activity, forming carbon-nitrogen bonds	6.32	0.0392022	2	MF

## Sheet: KO_BP
ID	Name	Bgd count	Result count	Result gene list	Pct of bgd	Fold enrichment	Odds ratio	P-value	Benjamini	Bonferroni
GO:0042724	thiamine-containing compound biosynthetic process	2	2	C4B63_170g16,C4B63_46g75,	100	66.41	inf	0.000225005	0.00482154	0.0675016
GO:0042723	thiamine-containing compound metabolic process	2	2	C4B63_170g16,C4B63_46g75,	100	66.41	inf	0.000225005	0.00482154	0.0675016
GO:0042357	thiamine diphosphate metabolic process	2	2	C4B63_170g16,C4B63_46g75,	100	66.41	inf	0.000225005	0.00482154	0.0675016
GO:0006814	sodium ion transport	2	2	C4B63_16g281,C4B63_221g22,	100	66.41	inf	0.000225005	0.00482154	0.0675016
GO:0009229	thiamine diphosphate biosynthetic process	2	2	C4B63_170g16,C4B63_46g75,	100	66.41	inf	0.000225005	0.00482154	0.0675016
GO:0048034	heme O biosynthetic process	1	1	C4B63_16g168,	100	66.41	inf	0.0150578	0.0921905	1
GO:0048033	heme O metabolic process	1	1	C4B63_16g168,	100	66.41	inf	0.0150578	0.0921905	1
GO:0006083	acetate metabolic process	1	1	C4B63_16g17,	100	66.41	inf	0.0150578	0.0921905	1
GO:0006429	leucyl-tRNA aminoacylation	1	1	C4B63_46g91,	100	66.41	inf	0.0150578	0.0921905	1
GO:0019427	acetyl-CoA biosynthetic process from acetate	1	1	C4B63_16g17,	100	66.41	inf	0.0150578	0.0921905	1
GO:0044208	'de novo' AMP biosynthetic process	3	2	C4B63_170g28,C4B63_46g82,	66.7	44.27	132.87	0.000668343	0.0105528	0.200503
GO:0006767	water-soluble vitamin metabolic process	4	2	C4B63_170g16,C4B63_46g75,	50	33.21	66.43	0.00132349	0.0180476	0.397047
GO:0009110	vitamin biosynthetic process	4	2	C4B63_170g16,C4B63_46g75,	50	33.21	66.43	0.00132349	0.0180476	0.397047
GO:0042364	water-soluble vitamin biosynthetic process	4	2	C4B63_170g16,C4B63_46g75,	50	33.21	66.43	0.00132349	0.0180476	0.397047
GO:0072488	ammonium transmembrane transport	2	1	C4B63_16g79,	50	33.21	65.91	0.0298906	0.116457	1
GO:0006282	regulation of DNA repair	2	1	C4B63_16g152,	50	33.21	65.91	0.0298906	0.116457	1
GO:2001020	regulation of response to DNA damage stimulus	2	1	C4B63_16g152,	50	33.21	65.91	0.0298906	0.116457	1
GO:2001022	positive regulation of response to DNA damage stimulus	2	1	C4B63_16g152,	50	33.21	65.91	0.0298906	0.116457	1
GO:0015696	ammonium transport	2	1	C4B63_16g79,	50	33.21	65.91	0.0298906	0.116457	1
GO:0080135	regulation of cellular response to stress	2	1	C4B63_16g152,	50	33.21	65.91	0.0298906	0.116457	1
GO:0051052	regulation of DNA metabolic process	2	1	C4B63_16g152,	50	33.21	65.91	0.0298906	0.116457	1
GO:2000779	regulation of double-strand break repair	2	1	C4B63_16g152,	50	33.21	65.91	0.0298906	0.116457	1
GO:0045739	positive regulation of DNA repair	2	1	C4B63_16g152,	50	33.21	65.91	0.0298906	0.116457	1
GO:2000781	positive regulation of double-strand break repair	2	1	C4B63_16g152,	50	33.21	65.91	0.0298906	0.116457	1
GO:0051054	positive regulation of DNA metabolic process	2	1	C4B63_16g152,	50	33.21	65.91	0.0298906	0.116457	1
GO:0046033	AMP metabolic process	5	2	C4B63_170g28,C4B63_46g82,	40	26.56	44.28	0.00218406	0.0204756	0.655218
GO:0006766	vitamin metabolic process	5	2	C4B63_170g16,C4B63_46g75,	40	26.56	44.28	0.00218406	0.0204756	0.655218
GO:0006167	AMP biosynthetic process	5	2	C4B63_170g28,C4B63_46g82,	40	26.56	44.28	0.00218406	0.0204756	0.655218
GO:0080134	regulation of response to stress	3	1	C4B63_16g152,	33.3	22.14	32.95	0.0445017	0.143554	1
GO:0006085	acetyl-CoA biosynthetic process	3	1	C4B63_16g17,	33.3	22.14	32.95	0.0445017	0.143554	1
GO:0045859	regulation of protein kinase activity	11	3	C4B63_16g11,C4B63_314g10,C4B63_56g69,	27.3	18.11	25.09	0.000503838	0.00944696	0.151151
GO:0001932	regulation of protein phosphorylation	11	3	C4B63_16g11,C4B63_314g10,C4B63_56g69,	27.3	18.11	25.09	0.000503838	0.00944696	0.151151
GO:0042325	regulation of phosphorylation	12	3	C4B63_16g11,C4B63_314g10,C4B63_56g69,	25	16.6	22.3	0.00066441	0.0105528	0.199323
GO:0043549	regulation of kinase activity	12	3	C4B63_16g11,C4B63_314g10,C4B63_56g69,	25	16.6	22.3	0.00066441	0.0105528	0.199323
GO:0019220	regulation of phosphate metabolic process	17	3	C4B63_16g11,C4B63_314g10,C4B63_56g69,	17.6	11.72	14.33	0.00194359	0.0204756	0.583077
GO:0051338	regulation of transferase activity	17	3	C4B63_16g11,C4B63_314g10,C4B63_56g69,	17.6	11.72	14.33	0.00194359	0.0204756	0.583077
GO:0051174	regulation of phosphorus metabolic process	17	3	C4B63_16g11,C4B63_314g10,C4B63_56g69,	17.6	11.72	14.33	0.00194359	0.0204756	0.583077
GO:0031399	regulation of protein modification process	19	3	C4B63_16g11,C4B63_314g10,C4B63_56g69,	15.8	10.49	12.53	0.00270941	0.0232235	0.812824
GO:0098662	inorganic cation transmembrane transport	54	8	C4B63_16g166,C4B63_16g293,C4B63_16g79,C4B63_29g179,C4B63_33g141,C4B63_77g29,C4B63_82g96,C4B63_91g38,	14.8	9.84	12.06	1.23679e-06	9.27591e-05	0.000371036
GO:0098660	inorganic ion transmembrane transport	54	8	C4B63_16g166,C4B63_16g293,C4B63_16g79,C4B63_29g179,C4B63_33g141,C4B63_77g29,C4B63_82g96,C4B63_91g38,	14.8	9.84	12.06	1.23679e-06	9.27591e-05	0.000371036
GO:0098655	cation transmembrane transport	54	8	C4B63_16g166,C4B63_16g293,C4B63_16g79,C4B63_29g179,C4B63_33g141,C4B63_77g29,C4B63_82g96,C4B63_91g38,	14.8	9.84	12.06	1.23679e-06	9.27591e-05	0.000371036
GO:1902600	proton transmembrane transport	47	6	C4B63_16g166,C4B63_29g179,C4B63_33g141,C4B63_77g29,C4B63_82g96,C4B63_91g38,	12.8	8.48	9.99	6.71583e-05	0.00251844	0.0201475
GO:0034220	ion transmembrane transport	64	8	C4B63_16g166,C4B63_16g293,C4B63_16g79,C4B63_29g179,C4B63_33g141,C4B63_77g29,C4B63_82g96,C4B63_91g38,	12.5	8.3	9.9	4.63825e-06	0.000231912	0.00139147
GO:0006099	tricarboxylic acid cycle	16	2	C4B63_16g134,C4B63_259g10,	12.5	8.3	9.48	0.0235198	0.116457	1
GO:0009127	purine nucleoside monophosphate biosynthetic process	18	2	C4B63_170g28,C4B63_46g82,	11.1	7.38	8.29	0.0294079	0.116457	1
GO:0009168	purine ribonucleoside monophosphate biosynthetic process	18	2	C4B63_170g28,C4B63_46g82,	11.1	7.38	8.29	0.0294079	0.116457	1
GO:0009126	purine nucleoside monophosphate metabolic process	18	2	C4B63_170g28,C4B63_46g82,	11.1	7.38	8.29	0.0294079	0.116457	1
GO:0050790	regulation of catalytic activity	28	3	C4B63_16g11,C4B63_314g10,C4B63_56g69,	10.7	7.12	8.01	0.00830063	0.0579114	1
GO:0065009	regulation of molecular function	28	3	C4B63_16g11,C4B63_314g10,C4B63_56g69,	10.7	7.12	8.01	0.00830063	0.0579114	1
GO:0006812	cation transport	101	10	C4B63_16g166,C4B63_16g281,C4B63_16g293,C4B63_16g79,C4B63_221g22,C4B63_29g179,C4B63_33g141,C4B63_77g29,C4B63_82g96,C4B63_91g38,	9.9	6.58	7.71	2.5436e-06	0.000152616	0.000763079
GO:0072527	pyrimidine-containing compound metabolic process	21	2	C4B63_170g16,C4B63_46g75,	9.5	6.32	6.98	0.0392022	0.133668	1
GO:0009167	purine ribonucleoside monophosphate metabolic process	21	2	C4B63_170g28,C4B63_46g82,	9.5	6.32	6.98	0.0392022	0.133668	1
GO:0009060	aerobic respiration	21	2	C4B63_16g134,C4B63_259g10,	9.5	6.32	6.98	0.0392022	0.133668	1
GO:0072528	pyrimidine-containing compound biosynthetic process	21	2	C4B63_170g16,C4B63_46g75,	9.5	6.32	6.98	0.0392022	0.133668	1
GO:0032268	regulation of cellular protein metabolic process	32	3	C4B63_16g11,C4B63_314g10,C4B63_56g69,	9.4	6.23	6.9	0.0120316	0.0820334	1
GO:0045333	cellular respiration	22	2	C4B63_16g134,C4B63_259g10,	9.1	6.04	6.63	0.0427058	0.140788	1
GO:0051246	regulation of protein metabolic process	35	3	C4B63_16g11,C4B63_314g10,C4B63_56g69,	8.6	5.69	6.25	0.0153671	0.0922024	1
GO:0030001	metal ion transport	36	3	C4B63_16g281,C4B63_16g293,C4B63_221g22,	8.3	5.53	6.06	0.0165831	0.0923146	1
GO:0044272	sulfur compound biosynthetic process	39	3	C4B63_16g17,C4B63_170g16,C4B63_46g75,	7.7	5.11	5.56	0.0205471	0.110074	1
GO:0006811	ion transport	135	10	C4B63_16g166,C4B63_16g281,C4B63_16g293,C4B63_16g79,C4B63_221g22,C4B63_29g179,C4B63_33g141,C4B63_77g29,C4B63_82g96,C4B63_91g38,	7.4	4.92	5.59	3.38497e-05	0.0014507	0.0101549
GO:0072522	purine-containing compound biosynthetic process	68	5	C4B63_16g17,C4B63_170g28,C4B63_46g82,C4B63_56g86,C4B63_91g38,	7.4	4.88	5.36	0.00349842	0.0291535	1
GO:0055085	transmembrane transport	256	18	C4B63_149g35,C4B63_149g61,C4B63_16g166,C4B63_16g281,C4B63_16g293,C4B63_16g79,C4B63_219g47,C4B63_219g48,C4B63_221g22,C4B63_225g26,C4B63_29g179,C4B63_29g184,C4B63_33g141,C4B63_33g146,C4B63_46g78,C4B63_77g29,C4B63_82g96,C4B63_91g38,	7	4.67	5.59	4.49991e-08	1.34997e-05	1.34997e-05
GO:0030030	cell projection organization	44	3	C4B63_16g146,C4B63_16g157,C4B63_221g13,	6.8	4.53	4.88	0.0282106	0.116457	1
GO:0009152	purine ribonucleotide biosynthetic process	65	4	C4B63_16g17,C4B63_170g28,C4B63_46g82,C4B63_91g38,	6.2	4.09	4.39	0.0163821	0.0923146	1
GO:0006164	purine nucleotide biosynthetic process	65	4	C4B63_16g17,C4B63_170g28,C4B63_46g82,C4B63_91g38,	6.2	4.09	4.39	0.0163821	0.0923146	1
GO:0007165	signal transduction	106	6	C4B63_16g11,C4B63_29g37,C4B63_29g448,C4B63_314g10,C4B63_328g13,C4B63_33g368,	5.7	3.76	4.07	0.00518557	0.0407048	1
GO:0023052	signaling	107	6	C4B63_16g11,C4B63_29g37,C4B63_29g448,C4B63_314g10,C4B63_328g13,C4B63_33g368,	5.6	3.72	4.03	0.0054273	0.0407048	1
GO:0007154	cell communication	107	6	C4B63_16g11,C4B63_29g37,C4B63_29g448,C4B63_314g10,C4B63_328g13,C4B63_33g368,	5.6	3.72	4.03	0.0054273	0.0407048	1
GO:0051171	regulation of nitrogen compound metabolic process	75	4	C4B63_16g11,C4B63_16g152,C4B63_314g10,C4B63_56g69,	5.3	3.54	3.77	0.0262405	0.116457	1
GO:0080090	regulation of primary metabolic process	76	4	C4B63_16g11,C4B63_16g152,C4B63_314g10,C4B63_56g69,	5.3	3.5	3.72	0.0273852	0.116457	1
GO:0031323	regulation of cellular metabolic process	77	4	C4B63_16g11,C4B63_16g152,C4B63_314g10,C4B63_56g69,	5.2	3.45	3.67	0.0285593	0.116457	1
GO:0046390	ribose phosphate biosynthetic process	79	4	C4B63_16g17,C4B63_170g28,C4B63_46g82,C4B63_91g38,	5.1	3.36	3.57	0.0309966	0.117676	1
GO:0009260	ribonucleotide biosynthetic process	79	4	C4B63_16g17,C4B63_170g28,C4B63_46g82,C4B63_91g38,	5.1	3.36	3.57	0.0309966	0.117676	1
GO:0072521	purine-containing compound metabolic process	99	5	C4B63_16g17,C4B63_170g28,C4B63_46g82,C4B63_56g86,C4B63_91g38,	5.1	3.35	3.58	0.0166166	0.0923146	1
GO:0019438	aromatic compound biosynthetic process	182	9	C4B63_16g168,C4B63_16g17,C4B63_170g16,C4B63_170g28,C4B63_46g417c,C4B63_46g75,C4B63_46g82,C4B63_56g86,C4B63_91g38,	4.9	3.28	3.58	0.00166195	0.0204756	0.498584
GO:0018130	heterocycle biosynthetic process	189	9	C4B63_16g168,C4B63_16g17,C4B63_170g16,C4B63_170g28,C4B63_46g417c,C4B63_46g75,C4B63_46g82,C4B63_56g86,C4B63_91g38,	4.8	3.16	3.44	0.00215364	0.0204756	0.646091
GO:0060255	regulation of macromolecule metabolic process	87	4	C4B63_16g11,C4B63_16g152,C4B63_314g10,C4B63_56g69,	4.6	3.05	3.22	0.0419427	0.140788	1
GO:0019222	regulation of metabolic process	91	4	C4B63_16g11,C4B63_16g152,C4B63_314g10,C4B63_56g69,	4.4	2.92	3.07	0.0481381	0.152015	1
GO:0055114	obsolete oxidation-reduction process	365	16	C4B63_145g28,C4B63_145g3,C4B63_149g62,C4B63_16g120,C4B63_16g134,C4B63_21g192,C4B63_220g12,C4B63_236g30,C4B63_236g8,C4B63_259g10,C4B63_56g38,C4B63_68g118,C4B63_68g119,C4B63_77g46,C4B63_82g121,C4B63_91g39,	4.4	2.91	3.28	0.00011067	0.00368898	0.0332009
GO:1901362	organic cyclic compound biosynthetic process	206	9	C4B63_16g168,C4B63_16g17,C4B63_170g16,C4B63_170g28,C4B63_46g417c,C4B63_46g75,C4B63_46g82,C4B63_56g86,C4B63_91g38,	4.4	2.9	3.14	0.00383782	0.0311175	1
GO:0090407	organophosphate biosynthetic process	146	6	C4B63_16g17,C4B63_170g16,C4B63_170g28,C4B63_46g75,C4B63_46g82,C4B63_91g38,	4.1	2.73	2.89	0.0227247	0.116457	1
GO:0007018	microtubule-based movement	123	5	C4B63_160g32,C4B63_16g121,C4B63_16g157,C4B63_56g55,C4B63_56g56,	4.1	2.7	2.84	0.0378668	0.133668	1
GO:0006928	movement of cell or subcellular component	127	5	C4B63_160g32,C4B63_16g121,C4B63_16g157,C4B63_56g55,C4B63_56g56,	3.9	2.61	2.75	0.0425204	0.140788	1
GO:0050794	regulation of cellular process	222	8	C4B63_16g11,C4B63_16g152,C4B63_29g37,C4B63_29g448,C4B63_314g10,C4B63_328g13,C4B63_33g368,C4B63_56g69,	3.6	2.39	2.54	0.0187423	0.102231	1
GO:0034654	nucleobase-containing compound biosynthetic process	173	6	C4B63_16g17,C4B63_170g28,C4B63_46g417c,C4B63_46g82,C4B63_56g86,C4B63_91g38,	3.5	2.3	2.42	0.0462828	0.147711	1
GO:0050789	regulation of biological process	239	8	C4B63_16g11,C4B63_16g152,C4B63_29g37,C4B63_29g448,C4B63_314g10,C4B63_328g13,C4B63_33g368,C4B63_56g69,	3.3	2.22	2.35	0.027672	0.116457	1
GO:0051716	cellular response to stimulus	210	7	C4B63_16g11,C4B63_16g116,C4B63_29g37,C4B63_29g448,C4B63_314g10,C4B63_328g13,C4B63_33g368,	3.3	2.21	2.33	0.0390633	0.133668	1
GO:0065007	biological regulation	256	8	C4B63_16g11,C4B63_16g152,C4B63_29g37,C4B63_29g448,C4B63_314g10,C4B63_328g13,C4B63_33g368,C4B63_56g69,	3.1	2.08	2.18	0.0392092	0.133668	1
GO:0006810	transport	610	19	C4B63_149g35,C4B63_149g61,C4B63_16g166,C4B63_16g281,C4B63_16g293,C4B63_16g79,C4B63_219g47,C4B63_219g48,C4B63_221g22,C4B63_225g26,C4B63_259g24,C4B63_29g179,C4B63_29g184,C4B63_33g141,C4B63_33g146,C4B63_46g78,C4B63_77g29,C4B63_82g96,C4B63_91g38,	3.1	2.07	2.29	0.00186252	0.0204756	0.558755
GO:0051234	establishment of localization	612	19	C4B63_149g35,C4B63_149g61,C4B63_16g166,C4B63_16g281,C4B63_16g293,C4B63_16g79,C4B63_219g47,C4B63_219g48,C4B63_221g22,C4B63_225g26,C4B63_259g24,C4B63_29g179,C4B63_29g184,C4B63_33g141,C4B63_33g146,C4B63_46g78,C4B63_77g29,C4B63_82g96,C4B63_91g38,	3.1	2.06	2.29	0.00193386	0.0204756	0.580158
GO:0051179	localization	623	19	C4B63_149g35,C4B63_149g61,C4B63_16g166,C4B63_16g281,C4B63_16g293,C4B63_16g79,C4B63_219g47,C4B63_219g48,C4B63_221g22,C4B63_225g26,C4B63_259g24,C4B63_29g179,C4B63_29g184,C4B63_33g141,C4B63_33g146,C4B63_46g78,C4B63_77g29,C4B63_82g96,C4B63_91g38,	3	2.03	2.24	0.00236913	0.0209041	0.71074
GO:0044281	small molecule metabolic process	487	13	C4B63_16g17,C4B63_170g16,C4B63_170g28,C4B63_21g192,C4B63_225g32,C4B63_237g5,C4B63_46g75,C4B63_46g82,C4B63_46g91,C4B63_56g86,C4B63_68g118,C4B63_68g119,C4B63_91g38,	2.7	1.77	1.88	0.0313802	0.117676	1
GO:0044271	cellular nitrogen compound biosynthetic process	541	14	C4B63_16g168,C4B63_16g17,C4B63_170g16,C4B63_170g28,C4B63_225g32,C4B63_237g5,C4B63_46g417c,C4B63_46g75,C4B63_46g76,C4B63_46g77,C4B63_46g82,C4B63_46g91,C4B63_56g86,C4B63_91g38,	2.6	1.72	1.83	0.0326154	0.120798	1
GO:0008150	biological process	3626	71	C4B63_149g35,C4B63_149g61,C4B63_160g32,C4B63_160g33,C4B63_16g108,C4B63_16g11,C4B63_16g116,C4B63_16g120,C4B63_16g121,C4B63_16g13,C4B63_16g134,C4B63_16g146,C4B63_16g152,C4B63_16g157,C4B63_16g166,C4B63_16g168,C4B63_16g17,C4B63_16g281,C4B63_16g293,C4B63_16g79,C4B63_16g86,C4B63_170g15,C4B63_170g16,C4B63_170g28,C4B63_219g47,C4B63_219g48,C4B63_21g192,C4B63_220g13,C4B63_221g13,C4B63_221g14,C4B63_221g22,C…	2	1.3	1.68	0.00228182	0.0207439	0.684547
GO:0009987	cellular process	3134	61	C4B63_149g35,C4B63_149g61,C4B63_160g32,C4B63_160g33,C4B63_16g108,C4B63_16g11,C4B63_16g116,C4B63_16g121,C4B63_16g134,C4B63_16g146,C4B63_16g157,C4B63_16g166,C4B63_16g168,C4B63_16g17,C4B63_16g281,C4B63_16g293,C4B63_16g79,C4B63_170g16,C4B63_170g28,C4B63_219g47,C4B63_219g48,C4B63_21g192,C4B63_220g13,C4B63_221g13,C4B63_221g22,C4B63_225g26,C4B63_225g32,C4B63_237g5,C4B63_259g10,C4B63_259g24,C4B63_29g179,…	1.9	1.29	1.57	0.00775425	0.0567384	1

## Sheet: KO_MF
ID	Name	Bgd count	Result count	Result gene list	Pct of bgd	Fold enrichment	Odds ratio	P-value	Benjamini	Bonferroni
GO:0004788	thiamine diphosphokinase activity	2	2	C4B63_170g16,C4B63_46g75,	100	66.41	inf	0.000225005	0.00379191	0.042526
GO:0004019	adenylosuccinate synthase activity	2	2	C4B63_170g28,C4B63_46g82,	100	66.41	inf	0.000225005	0.00379191	0.042526
GO:0043178	alcohol binding	2	2	C4B63_170g16,C4B63_46g75,	100	66.41	inf	0.000225005	0.00379191	0.042526
GO:0030975	thiamine binding	2	2	C4B63_170g16,C4B63_46g75,	100	66.41	inf	0.000225005	0.00379191	0.042526
GO:0004823	leucine-tRNA ligase activity	1	1	C4B63_46g91,	100	66.41	inf	0.0150578	0.10164	1
GO:0004731	purine-nucleoside phosphorylase activity	1	1	C4B63_56g86,	100	66.41	inf	0.0150578	0.10164	1
GO:0016208	AMP binding	1	1	C4B63_16g17,	100	66.41	inf	0.0150578	0.10164	1
GO:0003987	acetate-CoA ligase activity	1	1	C4B63_16g17,	100	66.41	inf	0.0150578	0.10164	1
GO:0017061	S-methyl-5-thioadenosine phosphorylase activity	1	1	C4B63_56g86,	100	66.41	inf	0.0150578	0.10164	1
GO:0008495	protoheme IX farnesyltransferase activity	1	1	C4B63_16g168,	100	66.41	inf	0.0150578	0.10164	1
GO:0015298	solute:cation antiporter activity	4	2	C4B63_16g281,C4B63_221g22,	50	33.21	66.43	0.00132349	0.0145004	0.250139
GO:0015299	solute:proton antiporter activity	4	2	C4B63_16g281,C4B63_221g22,	50	33.21	66.43	0.00132349	0.0145004	0.250139
GO:0016531	copper chaperone activity	2	1	C4B63_16g1800c,	50	33.21	65.91	0.0298906	0.137788	1
GO:0004311	farnesyltranstransferase activity	2	1	C4B63_16g168,	50	33.21	65.91	0.0298906	0.137788	1
GO:0035312	5'-3' exodeoxyribonuclease activity	2	1	C4B63_16g116,	50	33.21	65.91	0.0298906	0.137788	1
GO:0008519	ammonium transmembrane transporter activity	2	1	C4B63_16g79,	50	33.21	65.91	0.0298906	0.137788	1
GO:0004529	exodeoxyribonuclease activity	2	1	C4B63_16g116,	50	33.21	65.91	0.0298906	0.137788	1
GO:0009987	cellular process	2	1	C4B63_16g293,	50	33.21	65.91	0.0298906	0.137788	1
GO:0016895	exodeoxyribonuclease activity, producing 5'-phosphomonoesters	2	1	C4B63_16g116,	50	33.21	65.91	0.0298906	0.137788	1
GO:0016530	metallochaperone activity	2	1	C4B63_16g1800c,	50	33.21	65.91	0.0298906	0.137788	1
GO:0016778	diphosphotransferase activity	6	2	C4B63_170g16,C4B63_46g75,	33.3	22.14	33.2	0.00324382	0.0322675	0.613082
GO:0016405	CoA-ligase activity	3	1	C4B63_16g17,	33.3	22.14	32.95	0.0445017	0.164918	1
GO:0002161	aminoacyl-tRNA editing activity	8	2	C4B63_102g62,C4B63_46g91,	25	16.6	22.13	0.00593663	0.0561012	1
GO:0015297	antiporter activity	14	2	C4B63_16g281,C4B63_221g22,	14.3	9.49	11.06	0.0181885	0.118539	1
GO:0015078	proton transmembrane transporter activity	51	6	C4B63_16g166,C4B63_16g281,C4B63_221g22,C4B63_29g179,C4B63_33g141,C4B63_91g38,	11.8	7.81	9.1	0.000107233	0.00313454	0.020267
GO:0016877	ligase activity, forming carbon-sulfur bonds	17	2	C4B63_160g33,C4B63_16g17,	11.8	7.81	8.84	0.0263967	0.137788	1
GO:1901681	sulfur compound binding	17	2	C4B63_170g16,C4B63_46g75,	11.8	7.81	8.84	0.0263967	0.137788	1
GO:0042626	ATPase-coupled transmembrane transporter activity	64	7	C4B63_149g35,C4B63_149g61,C4B63_219g47,C4B63_219g48,C4B63_225g26,C4B63_77g29,C4B63_82g96,	10.9	7.26	8.44	4.5394e-05	0.00214487	0.00857947
GO:0052689	carboxylic ester hydrolase activity	19	2	C4B63_102g62,C4B63_46g91,	10.5	6.99	7.8	0.0325489	0.143935	1
GO:0016879	ligase activity, forming carbon-nitrogen bonds	21	2	C4B63_170g28,C4B63_46g82,	9.5	6.32	6.98	0.0392022	0.164649	1
GO:0015399	primary active transmembrane transporter activity	74	7	C4B63_149g35,C4B63_149g61,C4B63_219g47,C4B63_219g48,C4B63_225g26,C4B63_77g29,C4B63_82g96,	9.5	6.28	7.17	0.000116094	0.00313454	0.0219418
GO:0009055	electron transfer activity	22	2	C4B63_16g134,C4B63_259g10,	9.1	6.04	6.63	0.0427058	0.164918	1
GO:0004177	aminopeptidase activity	22	2	C4B63_170g15,C4B63_46g74,	9.1	6.04	6.63	0.0427058	0.164918	1
GO:0022804	active transmembrane transporter activity	100	9	C4B63_149g35,C4B63_149g61,C4B63_16g281,C4B63_219g47,C4B63_219g48,C4B63_221g22,C4B63_225g26,C4B63_77g29,C4B63_82g96,	9	5.98	6.88	1.80221e-05	0.00113539	0.00340618
GO:0022890	inorganic cation transmembrane transporter activity	98	8	C4B63_16g166,C4B63_16g281,C4B63_16g293,C4B63_16g79,C4B63_221g22,C4B63_29g179,C4B63_33g141,C4B63_91g38,	8.2	5.42	6.13	0.000107511	0.00313454	0.0203195
GO:0008324	cation transmembrane transporter activity	110	8	C4B63_16g166,C4B63_16g281,C4B63_16g293,C4B63_16g79,C4B63_221g22,C4B63_29g179,C4B63_33g141,C4B63_91g38,	7.3	4.83	5.4	0.000240756	0.00379191	0.0455029
GO:0019842	vitamin binding	44	3	C4B63_16g163,C4B63_170g16,C4B63_46g75,	6.8	4.53	4.88	0.0282106	0.137788	1
GO:0015318	inorganic molecular entity transmembrane transporter activity	121	8	C4B63_16g166,C4B63_16g281,C4B63_16g293,C4B63_16g79,C4B63_221g22,C4B63_29g179,C4B63_33g141,C4B63_91g38,	6.6	4.39	4.87	0.000460591	0.00669629	0.0870517
GO:0022857	transmembrane transporter activity	276	18	C4B63_149g35,C4B63_149g61,C4B63_16g166,C4B63_16g281,C4B63_16g293,C4B63_16g79,C4B63_219g47,C4B63_219g48,C4B63_221g22,C4B63_225g26,C4B63_29g179,C4B63_29g184,C4B63_33g141,C4B63_33g146,C4B63_46g78,C4B63_77g29,C4B63_82g96,C4B63_91g38,	6.5	4.33	5.14	1.41752e-07	2.67911e-05	2.67911e-05
GO:0005215	transporter activity	295	18	C4B63_149g35,C4B63_149g61,C4B63_16g166,C4B63_16g281,C4B63_16g293,C4B63_16g79,C4B63_219g47,C4B63_219g48,C4B63_221g22,C4B63_225g26,C4B63_29g179,C4B63_29g184,C4B63_33g141,C4B63_33g146,C4B63_46g78,C4B63_77g29,C4B63_82g96,C4B63_91g38,	6.1	4.05	4.78	3.83777e-07	3.62669e-05	7.25339e-05
GO:0015075	ion transmembrane transporter activity	132	8	C4B63_16g166,C4B63_16g281,C4B63_16g293,C4B63_16g79,C4B63_221g22,C4B63_29g179,C4B63_33g141,C4B63_91g38,	6.1	4.02	4.43	0.000821305	0.0110876	0.155227
GO:0046914	transition metal ion binding	143	8	C4B63_145g28,C4B63_145g3,C4B63_16g120,C4B63_16g1800c,C4B63_170g15,C4B63_46g417c,C4B63_46g74,C4B63_77g46,	5.6	3.72	4.07	0.00138099	0.0145004	0.261007
GO:0016642	oxidoreductase activity, acting on the CH-NH2 group of donors, disulfide as acceptor	54	3	C4B63_21g192,C4B63_68g118,C4B63_68g119,	5.6	3.69	3.92	0.0474535	0.169221	1
GO:0004375	glycine dehydrogenase (decarboxylating) activity	54	3	C4B63_21g192,C4B63_68g118,C4B63_68g119,	5.6	3.69	3.92	0.0474535	0.169221	1
GO:0008270	zinc ion binding	112	6	C4B63_145g28,C4B63_145g3,C4B63_170g15,C4B63_46g417c,C4B63_46g74,C4B63_77g46,	5.4	3.56	3.83	0.00676155	0.060854	1
GO:0016874	ligase activity	188	8	C4B63_160g33,C4B63_16g17,C4B63_170g28,C4B63_225g32,C4B63_237g5,C4B63_46g82,C4B63_46g91,C4B63_91g38,	4.3	2.83	3.03	0.00738127	0.0634118	1
GO:0016491	oxidoreductase activity	402	15	C4B63_145g28,C4B63_145g3,C4B63_149g62,C4B63_16g120,C4B63_16g13,C4B63_16g134,C4B63_21g192,C4B63_220g12,C4B63_236g30,C4B63_236g8,C4B63_259g10,C4B63_314g13,C4B63_68g118,C4B63_68g119,C4B63_77g46,	3.7	2.48	2.74	0.00100668	0.0126842	0.190262
GO:0140657	ATP-dependent activity	400	11	C4B63_149g35,C4B63_149g61,C4B63_160g32,C4B63_16g121,C4B63_219g47,C4B63_219g48,C4B63_225g26,C4B63_56g55,C4B63_56g56,C4B63_77g29,C4B63_82g96,	2.8	1.83	1.93	0.0384489	0.164649	1
GO:0035639	purine ribonucleoside triphosphate binding	1280	27	C4B63_149g35,C4B63_149g61,C4B63_160g32,C4B63_160g33,C4B63_16g108,C4B63_16g121,C4B63_16g17,C4B63_16g292,C4B63_170g16,C4B63_170g28,C4B63_170g8,C4B63_219g47,C4B63_219g48,C4B63_225g26,C4B63_225g32,C4B63_237g5,C4B63_33g4,C4B63_34g377,C4B63_38g67,C4B63_46g75,C4B63_46g82,C4B63_46g91,C4B63_56g55,C4B63_56g56,C4B63_68g116,C4B63_91g38,C4B63_91g42,	2.1	1.4	1.52	0.0404125	0.164918	1
GO:0032555	purine ribonucleotide binding	1288	27	C4B63_149g35,C4B63_149g61,C4B63_160g32,C4B63_160g33,C4B63_16g108,C4B63_16g121,C4B63_16g17,C4B63_16g292,C4B63_170g16,C4B63_170g28,C4B63_170g8,C4B63_219g47,C4B63_219g48,C4B63_225g26,C4B63_225g32,C4B63_237g5,C4B63_33g4,C4B63_34g377,C4B63_38g67,C4B63_46g75,C4B63_46g82,C4B63_46g91,C4B63_56g55,C4B63_56g56,C4B63_68g116,C4B63_91g38,C4B63_91g42,	2.1	1.39	1.51	0.0432219	0.164918	1
GO:0017076	purine nucleotide binding	1290	27	C4B63_149g35,C4B63_149g61,C4B63_160g32,C4B63_160g33,C4B63_16g108,C4B63_16g121,C4B63_16g17,C4B63_16g292,C4B63_170g16,C4B63_170g28,C4B63_170g8,C4B63_219g47,C4B63_219g48,C4B63_225g26,C4B63_225g32,C4B63_237g5,C4B63_33g4,C4B63_34g377,C4B63_38g67,C4B63_46g75,C4B63_46g82,C4B63_46g91,C4B63_56g55,C4B63_56g56,C4B63_68g116,C4B63_91g38,C4B63_91g42,	2.1	1.39	1.5	0.0439468	0.164918	1
GO:0043167	ion binding	2086	41	C4B63_145g28,C4B63_145g3,C4B63_149g35,C4B63_149g61,C4B63_160g32,C4B63_160g33,C4B63_16g108,C4B63_16g120,C4B63_16g121,C4B63_16g163,C4B63_16g17,C4B63_16g18,C4B63_16g1800c,C4B63_16g292,C4B63_16g86,C4B63_170g15,C4B63_170g16,C4B63_170g28,C4B63_170g8,C4B63_219g47,C4B63_219g48,C4B63_225g26,C4B63_225g32,C4B63_237g5,C4B63_33g4,C4B63_34g377,C4B63_38g67,C4B63_46g417c,C4B63_46g73,C4B63_46g74,C4B63_46g75,C4B63…	2	1.31	1.46	0.0327472	0.143935	1
GO:0003674	molecular function	6403	106	C4B63_102g62,C4B63_110g41,C4B63_125g58,C4B63_145g20,C4B63_145g28,C4B63_145g3,C4B63_149g35,C4B63_149g61,C4B63_149g62,C4B63_160g32,C4B63_160g33,C4B63_16g108,C4B63_16g11,C4B63_16g110,C4B63_16g116,C4B63_16g120,C4B63_16g121,C4B63_16g13,C4B63_16g134,C4B63_16g163,C4B63_16g166,C4B63_16g168,C4B63_16g17,C4B63_16g18,C4B63_16g1800c,C4B63_16g281,C4B63_16g286,C4B63_16g292,C4B63_16g293,C4B63_16g30,C4B63_16g302,…	1.7	1.1	1.57	0.0285436	0.137788	1

## Sheet: KO_CC
ID	Name	Bgd count	Result count	Result gene list	Pct of bgd	Fold enrichment	Odds ratio	P-value	Benjamini	Bonferroni
GO:0031588	nucleotide-activated protein kinase complex	2	2	C4B63_16g11,C4B63_314g10,	100	66.41	inf	0.000225005	0.00433135	0.0173254
GO:0016471	vacuolar proton-transporting V-type ATPase complex	5	3	C4B63_16g166,C4B63_77g29,C4B63_82g96,	60	39.85	100.43	3.26313e-05	0.000837537	0.00251261
GO:1902911	protein kinase complex	4	2	C4B63_16g11,C4B63_314g10,	50	33.21	66.43	0.00132349	0.011374	0.101909
GO:0000220	vacuolar proton-transporting V-type ATPase, V0 domain	2	1	C4B63_16g166,	50	33.21	65.91	0.0298906	0.191798	1
GO:0033176	proton-transporting V-type ATPase complex	20	5	C4B63_16g166,C4B63_29g179,C4B63_33g141,C4B63_77g29,C4B63_82g96,	25	16.6	22.64	9.26259e-06	0.000453119	0.00071322
GO:0033179	proton-transporting V-type ATPase, V0 domain	13	3	C4B63_16g166,C4B63_29g179,C4B63_33g141,	23.1	15.33	20.07	0.000854259	0.011374	0.0657779
GO:0005773	vacuole	14	3	C4B63_16g166,C4B63_77g29,C4B63_82g96,	21.4	14.23	18.24	0.00107532	0.011374	0.0827997
GO:0005774	vacuolar membrane	14	3	C4B63_16g166,C4B63_77g29,C4B63_82g96,	21.4	14.23	18.24	0.00107532	0.011374	0.0827997
GO:0033177	proton-transporting two-sector ATPase complex, proton-transporting domain	15	3	C4B63_16g166,C4B63_29g179,C4B63_33g141,	20	13.28	16.72	0.00132943	0.011374	0.102366
GO:0016469	proton-transporting two-sector ATPase complex	35	6	C4B63_16g166,C4B63_29g179,C4B63_33g141,C4B63_77g29,C4B63_82g96,C4B63_91g38,	17.1	11.38	14.14	1.17693e-05	0.000453119	0.000906238
GO:0061695	transferase complex, transferring phosphorus-containing groups	17	2	C4B63_16g11,C4B63_314g10,	11.8	7.81	8.84	0.0263967	0.184777	1
GO:0098796	membrane protein complex	88	6	C4B63_16g166,C4B63_29g179,C4B63_33g141,C4B63_77g29,C4B63_82g96,C4B63_91g38,	6.8	4.53	4.97	0.00205094	0.0157922	0.157922
