# Supplementary material for: PUF3 RNA binding protein of Trypanosoma cruzi regulates mitochondrial morphology and function
Source: Heliyon. 2024 Jun 14;10(12):e32810. doi: 10.1016/j.heliyon.2024.e32810 (PMC11252720; doi:10.1016/j.heliyon.2024.e32810)
Supplement: Multimedia component 4 [file mmc4.xlsx]

## Sheet: Enrichment Bubble
Table S4. Gene Ontology enrichment analysis in pTEXTcPuf3 parasites showing GO terms: biological processes (BP), molecular function (MF), and cellular components (CC)
Go terms	enrichment	pvalue	count	class
protein sumoylation	88.32	0.0113225	1	BP
tRNA-guanine transglycosylation	88.32	0.0113225	1	BP
signal peptide processing	44.16	0.0225181	1	BP
methionine metabolic process	29.44	0.0335883	1	BP
methionine biosynthetic process	29.44	0.0335883	1	BP
sphingolipid metabolic process	22.08	0.0445343	1	BP
nucleoside metabolic process	12.62	0.00161407	3	BP
glycosyl compound metabolic process	12.62	0.00161407	3	BP
membrane lipid metabolic process	10.39	0.0154495	2	BP
cell projection assembly	7.07	0.0321457	2	BP
cilium assembly	7.07	0.0321457	2	BP
plasma membrane bounded cell projection assembly	7.07	0.0321457	2	BP
cilium organization	6.09	0.0422579	2	BP
plasma membrane bounded cell projection organization	6.09	0.0422579	2	BP
obsolete pathogenesis	2.24	0.000897002	18	BP
Go terms	enrichment	pvalue	count	class
ciliary transition zone	88.32	0.000126893	2	CC
MKS complex	88.32	0.000126893	2	CC
integral component of membrane	1.46	0.00350642	41	CC
intrinsic component of membrane	1.46	0.00350642	41	CC
membrane	1.4	0.0049964	44	CC
Go terms	enrichment	pvalue	count	class
SUMO activating enzyme activity	88.32	0.0113225	1	MF
pre-mRNA 3'-splice site binding	88.32	0.0113225	1	MF
queuine tRNA-ribosyltransferase activity	88.32	0.0113225	1	MF
carboxylic acid binding	88.32	0.0113225	1	MF
second spliceosomal transesterification activity	88.32	0.0113225	1	MF
sphingomyelin phosphodiesterase activity	88.32	0.0113225	1	MF
L-ascorbic acid binding	88.32	0.0113225	1	MF
3-hydroxybutyrate dehydrogenase activity	88.32	0.0113225	1	MF
acireductone dioxygenase [iron(II)-requiring] activity	44.16	0.0225181	1	MF
endodeoxyribonuclease activity	44.16	0.0225181	1	MF
P-type calcium transporter activity	44.16	0.0225181	1	MF
pre-mRNA binding	29.44	0.0335883	1	MF
monosaccharide binding	29.44	0.0335883	1	MF
phosphatidylinositol N-acetylglucosaminyltransferase activity	22.08	0.0445343	1	MF
oxidoreductase activity, incorporation of molecular oxygen	22.08	0.0445343	1	MF
ribose phosphate diphosphokinase activity	22.08	0.0445343	1	MF
phospholipase activity	22.08	0.0445343	1	MF
endonuclease activity	22.08	0.0445343	1	MF
oxidoreductase activity	22.08	0.0445343	1	MF
peroxiredoxin activity	19.63	0.00433744	2	MF
peroxidase activity	10.39	0.0154495	2	MF
oxidoreductase activity, acting on peroxide as acceptor	9.81	0.0172538	2	MF
RNA uridylyltransferase activity	8.83	0.0211151	2	MF
dioxygenase activity	8.83	0.0211151	2	MF
uridylyltransferase activity	7.68	0.0275073	2	MF
antioxidant activity	6.79	0.0345721	2	MF
serine hydrolase activity	5.7	0.0477026	2	MF
serine-type peptidase activity	5.7	0.0477026	2	MF
alpha-sialidase activity	2.24	0.000911811	18	MF
exo-alpha-sialidase activity	2.24	0.000911811	18	MF

## Sheet: OE_BP
ID	Name	Bgd count	Result count	Result gene list	Pct of bgd	Fold enrichment	Odds ratio	P-value	Benjamini	Bonferroni
GO:0016925	protein sumoylation	1	1	C4B63_31g76,	100	88.32	inf	0.0113225	0.491397	1
GO:0101030	tRNA-guanine transglycosylation	1	1	C4B63_31g48,	100	88.32	inf	0.0113225	0.491397	1
GO:0006465	signal peptide processing	2	1	C4B63_31g105,	50	44.16	88.22	0.0225181	0.607388	1
GO:0006555	methionine metabolic process	3	1	C4B63_19g43,	33.3	29.44	44.1	0.0335883	0.607388	1
GO:0009086	methionine biosynthetic process	3	1	C4B63_19g43,	33.3	29.44	44.1	0.0335883	0.607388	1
GO:0006665	sphingolipid metabolic process	4	1	C4B63_31g74,	25	22.08	29.4	0.0445343	0.644263	1
GO:0009116	nucleoside metabolic process	21	3	C4B63_21g56,C4B63_59g118,C4B63_8g560,	14.3	12.62	14.99	0.00161407	0.116751	0.350253
GO:1901657	glycosyl compound metabolic process	21	3	C4B63_21g56,C4B63_59g118,C4B63_8g560,	14.3	12.62	14.99	0.00161407	0.116751	0.350253
GO:0006643	membrane lipid metabolic process	17	2	C4B63_31g70,C4B63_31g74,	11.8	10.39	11.87	0.0154495	0.558757	1
GO:0030031	cell projection assembly	25	2	C4B63_31g51,C4B63_31g52,	8	7.07	7.73	0.0321457	0.607388	1
GO:0060271	cilium assembly	25	2	C4B63_31g51,C4B63_31g52,	8	7.07	7.73	0.0321457	0.607388	1
GO:0120031	plasma membrane bounded cell projection assembly	25	2	C4B63_31g51,C4B63_31g52,	8	7.07	7.73	0.0321457	0.607388	1
GO:0044782	cilium organization	29	2	C4B63_31g51,C4B63_31g52,	6.9	6.09	6.58	0.0422579	0.644263	1
GO:0120036	plasma membrane bounded cell projection organization	29	2	C4B63_31g51,C4B63_31g52,	6.9	6.09	6.58	0.0422579	0.644263	1
GO:0009405	obsolete pathogenesis	710	18	C4B63_121g77,C4B63_121g88,C4B63_141g33,C4B63_14g126,C4B63_16g176,C4B63_31g230,C4B63_31g233,C4B63_31g238,C4B63_31g250,C4B63_31g255,C4B63_31g257,C4B63_31g260,C4B63_31g263,C4B63_41g261,C4B63_60g110,C4B63_60g89,C4B63_60g90,C4B63_71g189,	2.5	2.24	2.56	0.000897002	0.116751	0.194649

## Sheet: OE_MF
ID	Name	Bgd count	Result count	Result gene list	Pct of bgd	Fold enrichment	Odds ratio	P-value	Benjamini	Bonferroni
GO:0019948	SUMO activating enzyme activity	1	1	C4B63_31g76,	100	88.32	inf	0.0113225	0.127161	1
GO:0030628	pre-mRNA 3'-splice site binding	1	1	C4B63_59g125,	100	88.32	inf	0.0113225	0.127161	1
GO:0008479	queuine tRNA-ribosyltransferase activity	1	1	C4B63_31g48,	100	88.32	inf	0.0113225	0.127161	1
GO:0031406	carboxylic acid binding	1	1	C4B63_60g172,	100	88.32	inf	0.0113225	0.127161	1
GO:0000386	second spliceosomal transesterification activity	1	1	C4B63_59g125,	100	88.32	inf	0.0113225	0.127161	1
GO:0004767	sphingomyelin phosphodiesterase activity	1	1	C4B63_31g74,	100	88.32	inf	0.0113225	0.127161	1
GO:0031418	L-ascorbic acid binding	1	1	C4B63_60g172,	100	88.32	inf	0.0113225	0.127161	1
GO:0003858	3-hydroxybutyrate dehydrogenase activity	1	1	C4B63_13g310,	100	88.32	inf	0.0113225	0.127161	1
GO:0010309	acireductone dioxygenase [iron(II)-requiring] activity	2	1	C4B63_19g43,	50	44.16	88.22	0.0225181	0.164382	1
GO:0016889	endodeoxyribonuclease activity, producing 3'-phosphomonoesters	2	1	C4B63_31g223,	50	44.16	88.22	0.0225181	0.164382	1
GO:0005388	P-type calcium transporter activity	2	1	C4B63_31g80,	50	44.16	88.22	0.0225181	0.164382	1
GO:0036002	pre-mRNA binding	3	1	C4B63_59g125,	33.3	29.44	44.1	0.0335883	0.209742	1
GO:0048029	monosaccharide binding	3	1	C4B63_60g172,	33.3	29.44	44.1	0.0335883	0.209742	1
GO:0017176	phosphatidylinositol N-acetylglucosaminyltransferase activity	4	1	C4B63_31g70,	25	22.08	29.4	0.0445343	0.209742	1
GO:0016701	oxidoreductase activity, acting on single donors with incorporation of molecular oxygen	4	1	C4B63_19g43,	25	22.08	29.4	0.0445343	0.209742	1
GO:0004749	ribose phosphate diphosphokinase activity	4	1	C4B63_59g118,	25	22.08	29.4	0.0445343	0.209742	1
GO:0004620	phospholipase activity	4	1	C4B63_31g74,	25	22.08	29.4	0.0445343	0.209742	1
GO:0016894	endonuclease activity, active with either ribo- or deoxyribonucleic acids and producing 3'-phosphomonoesters	4	1	C4B63_31g223,	25	22.08	29.4	0.0445343	0.209742	1
GO:0016702	oxidoreductase activity, acting on single donors with incorporation of molecular oxygen, incorporation of two atoms of oxygen	4	1	C4B63_19g43,	25	22.08	29.4	0.0445343	0.209742	1
GO:0051920	peroxiredoxin activity	9	2	C4B63_26g253,C4B63_26g257,	22.2	19.63	25.45	0.00433744	0.126653	0.633266
GO:0004601	peroxidase activity	17	2	C4B63_26g253,C4B63_26g257,	11.8	10.39	11.87	0.0154495	0.161116	1
GO:0016684	oxidoreductase activity, acting on peroxide as acceptor	18	2	C4B63_26g253,C4B63_26g257,	11.1	9.81	11.12	0.0172538	0.164382	1
GO:0050265	RNA uridylyltransferase activity	20	2	C4B63_31g179,C4B63_31g180,	10	8.83	9.89	0.0211151	0.164382	1
GO:0051213	dioxygenase activity	20	2	C4B63_19g43,C4B63_60g172,	10	8.83	9.89	0.0211151	0.164382	1
GO:0070569	uridylyltransferase activity	23	2	C4B63_31g179,C4B63_31g180,	8.7	7.68	8.47	0.0275073	0.191241	1
GO:0016209	antioxidant activity	26	2	C4B63_26g253,C4B63_26g257,	7.7	6.79	7.41	0.0345721	0.209742	1
GO:0017171	serine hydrolase activity	31	2	C4B63_31g105,C4B63_60g130,	6.5	5.7	6.13	0.0477026	0.211048	1
GO:0008236	serine-type peptidase activity	31	2	C4B63_31g105,C4B63_60g130,	6.5	5.7	6.13	0.0477026	0.211048	1
GO:0016997	alpha-sialidase activity	711	18	C4B63_121g77,C4B63_121g88,C4B63_141g33,C4B63_14g126,C4B63_16g176,C4B63_31g230,C4B63_31g233,C4B63_31g238,C4B63_31g250,C4B63_31g255,C4B63_31g257,C4B63_31g260,C4B63_31g263,C4B63_41g261,C4B63_60g110,C4B63_60g89,C4B63_60g90,C4B63_71g189,	2.5	2.24	2.56	0.000911811	0.0594836	0.133124
GO:0004308	exo-alpha-sialidase activity	711	18	C4B63_121g77,C4B63_121g88,C4B63_141g33,C4B63_14g126,C4B63_16g176,C4B63_31g230,C4B63_31g233,C4B63_31g238,C4B63_31g250,C4B63_31g255,C4B63_31g257,C4B63_31g260,C4B63_31g263,C4B63_41g261,C4B63_60g110,C4B63_60g89,C4B63_60g90,C4B63_71g189,	2.5	2.24	2.56	0.000911811	0.0594836	0.133124
GO:0004553	hydrolase activity, hydrolyzing O-glycosyl compounds	741	18	C4B63_121g77,C4B63_121g88,C4B63_141g33,C4B63_14g126,C4B63_16g176,C4B63_31g230,C4B63_31g233,C4B63_31g238,C4B63_31g250,C4B63_31g255,C4B63_31g257,C4B63_31g260,C4B63_31g263,C4B63_41g261,C4B63_60g110,C4B63_60g89,C4B63_60g90,C4B63_71g189,	2.4	2.15	2.44	0.00146547	0.0594836	0.213959
GO:0016798	hydrolase activity, acting on glycosyl bonds	748	18	C4B63_121g77,C4B63_121g88,C4B63_141g33,C4B63_14g126,C4B63_16g176,C4B63_31g230,C4B63_31g233,C4B63_31g238,C4B63_31g250,C4B63_31g255,C4B63_31g257,C4B63_31g260,C4B63_31g263,C4B63_41g261,C4B63_60g110,C4B63_60g89,C4B63_60g90,C4B63_71g189,	2.4	2.13	2.42	0.00162969	0.0594836	0.237934
GO:0003824	catalytic activity	3952	54	C4B63_121g77,C4B63_121g88,C4B63_13g310,C4B63_13g352,C4B63_141g33,C4B63_14g126,C4B63_16g176,C4B63_19g43,C4B63_21g56,C4B63_22g126,C4B63_24g215,C4B63_26g253,C4B63_26g257,C4B63_31g105,C4B63_31g111,C4B63_31g112,C4B63_31g174,C4B63_31g179,C4B63_31g180,C4B63_31g222,C4B63_31g223,C4B63_31g230,C4B63_31g233,C4B63_31g238,C4B63_31g250,C4B63_31g255,C4B63_31g257,C4B63_31g260,C4B63_31g263,C4B63_31g273,C4B63_31g48…	1.4	1.21	1.47	0.0366713	0.209742	1

## Sheet: OE_CC
ID	Name	Bgd count	Result count	Result gene list	Pct of bgd	Fold enrichment	Odds ratio	P-value	Benjamini	Bonferroni
GO:0035869	ciliary transition zone	2	2	C4B63_31g51,C4B63_31g52,	100	88.32	inf	0.000126893	0.00310887	0.00621774
GO:0036038	MKS complex	2	2	C4B63_31g51,C4B63_31g52,	100	88.32	inf	0.000126893	0.00310887	0.00621774
GO:0016021	integral component of membrane	2487	41	C4B63_121g86,C4B63_121g88,C4B63_141g33,C4B63_14g126,C4B63_156g14,C4B63_16g176,C4B63_17g171,C4B63_200g29,C4B63_204g146c,C4B63_21g239c,C4B63_22g126,C4B63_236g23,C4B63_31g105,C4B63_31g111,C4B63_31g172,C4B63_31g238,C4B63_31g250,C4B63_31g256,C4B63_31g257,C4B63_31g260,C4B63_31g263,C4B63_31g447c,C4B63_31g47,C4B63_31g52,C4B63_31g54,C4B63_31g74,C4B63_31g80,C4B63_31g89,C4B63_31g91,C4B63_31g94,C4B63_33g146,…	1.6	1.46	1.8	0.00350642	0.0429537	0.171815
GO:0031224	intrinsic component of membrane	2487	41	C4B63_121g86,C4B63_121g88,C4B63_141g33,C4B63_14g126,C4B63_156g14,C4B63_16g176,C4B63_17g171,C4B63_200g29,C4B63_204g146c,C4B63_21g239c,C4B63_22g126,C4B63_236g23,C4B63_31g105,C4B63_31g111,C4B63_31g172,C4B63_31g238,C4B63_31g250,C4B63_31g256,C4B63_31g257,C4B63_31g260,C4B63_31g263,C4B63_31g447c,C4B63_31g47,C4B63_31g52,C4B63_31g54,C4B63_31g74,C4B63_31g80,C4B63_31g89,C4B63_31g91,C4B63_31g94,C4B63_33g146,…	1.6	1.46	1.8	0.00350642	0.0429537	0.171815
GO:0016020	membrane	2776	44	C4B63_121g86,C4B63_121g88,C4B63_141g33,C4B63_14g126,C4B63_156g14,C4B63_16g176,C4B63_17g171,C4B63_200g29,C4B63_204g146c,C4B63_21g239c,C4B63_22g126,C4B63_236g23,C4B63_29g37,C4B63_31g105,C4B63_31g111,C4B63_31g172,C4B63_31g238,C4B63_31g250,C4B63_31g256,C4B63_31g257,C4B63_31g260,C4B63_31g263,C4B63_31g447c,C4B63_31g47,C4B63_31g52,C4B63_31g54,C4B63_31g60,C4B63_31g74,C4B63_31g80,C4B63_31g89,C4B63_31g91,C…	1.6	1.4	1.74	0.0049964	0.0489647	0.244824
